# Supplementary material for: SORCS1 and SORCS3 control energy balance and orexigenic peptide production
Source: EMBO Rep. 2018 Feb 12;19(4):e44810. doi: 10.15252/embr.201744810 (PMC5891432; doi:10.15252/embr.201744810)
Supplement: Supplementary file 5 — Source Data for Figure 7 [file EMBR-19-e44810-s004.xlsx]

## Sheet: 1
Protein IDs	Majority protein IDs	Protein names	Gene names	WT LFQ intensity mean	S1/3 KO LFQ intensity mean	LOG10(Ratio of the means)	-LOG10(P value)
DOWN IN S1/3 KO
Q9ERS2	Q9ERS2	NADH dehydrogenase [ubiquinone] 1 alpha subcomplex subunit 13	Ndufa13	20426000	0	-10	4.74635
E9PWY9;Q8C0C7;D6RIJ2	E9PWY9;Q8C0C7	Phenylalanine--tRNA ligase alpha subunit	Farsa	23617500	0	-10	4.62038
P29595	P29595	NEDD8	Nedd8	38979500	0	-10	4.23317
P30416;F6S2D5;F7CAT1;D6RDE2	P30416;F6S2D5	Peptidyl-prolyl cis-trans isomerase FKBP4;Peptidyl-prolyl cis-trans isomerase FKBP4, N-terminally processed;Peptidyl-prolyl cis-trans isomerase	Fkbp4	1.68758e+07	0	-10	4.00126
Q9CR16	Q9CR16	Peptidyl-prolyl cis-trans isomerase D	Ppid	9729450	0	-10	3.7469
F6VQH5;Q9Z130	F6VQH5;Q9Z130	Heterogeneous nuclear ribonucleoprotein D-like	Hnrnpdl	3.51923e+07	0	-10	3.73305
P70677	P70677	Caspase-3;Caspase-3 subunit p17;Caspase-3 subunit p12	Casp3	1.82138e+07	0	-10	3.67229
Q9JII6;B1AXW3	Q9JII6;B1AXW3	Alcohol dehydrogenase [NADP(+)]	Akr1a1	34987500	0	-10	3.6395
Q9Z1G3	Q9Z1G3	V-type proton ATPase subunit C 1	Atp6v1c1	1.04308e+07	0	-10	3.558
P10637-4;P10637-3	P10637-4;P10637-3	Microtubule-associated protein tau	Mapt	40961000	0	-10	3.54448
Q8BL86	Q8BL86	Metallo-beta-lactamase domain-containing protein 2	Mblac2	2.14132e+07	0	-10	3.39562
Q9WUA2	Q9WUA2	Phenylalanine--tRNA ligase beta subunit	Farsb	1.49292e+07	0	-10	3.24807
O89051	O89051	Integral membrane protein 2B;BRI2, membrane form;BRI2 intracellular domain;BRI2C, soluble form;Bri23 peptide	Itm2b	1.19226e+07	0	-10	3.12265
Q6PFE7-3;Q6PFE7;Q6PFE7-2;A2AML9	Q6PFE7-3;Q6PFE7;Q6PFE7-2;A2AML9	Tomoregulin-1	Tmeff1	6.13737e+06	0	-10	2.98684
P35550	P35550	rRNA 2-O-methyltransferase fibrillarin	Fbl	11294300	0	-10	2.90479
Q9CQX2	Q9CQX2	Cytochrome b5 type B	Cyb5b	4.37168e+07	0	-10	2.88621
Q7TSK3-3;Q7TSK3-2;Q7TSK3	Q7TSK3-3;Q7TSK3-2;Q7TSK3	Protocadherin-8	Pcdh8	2.92537e+07	0	-10	2.84807
P11438	P11438	Lysosome-associated membrane glycoprotein 1	Lamp1	6.17947e+06	0	-10	2.79093
Q9D023	Q9D023	Mitochondrial pyruvate carrier 2	Mpc2	4.50962e+07	0	-10	2.71623
Q9CWS0;D3YU15	Q9CWS0;D3YU15	N(G),N(G)-dimethylarginine dimethylaminohydrolase 1	Ddah1	2.48657e+07	0	-10	2.66708
P61759;Q3TIR6	P61759;Q3TIR6	Prefoldin subunit 3	Vbp1	9472200	0	-10	2.63214
Q9CZW5	Q9CZW5	Mitochondrial import receptor subunit TOM70	Tomm70a	1.61001e+07	0	-10	2.59793
Q80XU2;P05480	Q80XU2;P05480	Neuronal proto-oncogene tyrosine-protein kinase Src	Src	7606550	0	-10	2.59023
Q99LX0;A2A817;A2A816;A2A815;A2A813	Q99LX0;A2A817;A2A816;A2A815;A2A813	Protein DJ-1	Park7	1.73769e+07	0	-10	2.51967
P45591	P45591	Cofilin-2	Cfl2	20116500	0	-10	2.44076
D3Z7E5;Q2NL51	D3Z7E5;Q2NL51	Glycogen synthase kinase-3 alpha	Gsk3a	8.16808e+06	0	-10	2.36426
Q8BWT1	Q8BWT1	3-ketoacyl-CoA thiolase, mitochondrial	Acaa2	7.76588e+07	0	-10	2.35749
Q9QUM9;E0CXB1	Q9QUM9;E0CXB1	Proteasome subunit alpha type-6	Psma6	11028500	0	-10	2.35519
Q3ULJ0-2;Q3ULJ0;D3Z0L6;Q6NXY9	Q3ULJ0-2;Q3ULJ0;D3Z0L6	Glycerol-3-phosphate dehydrogenase 1-like protein	Gpd1l	6883300	0	-10	2.31764
Q9Z2W0	Q9Z2W0	Aspartyl aminopeptidase	Dnpep	1.58998e+07	0	-10	2.27118
P46638;G3UZD3;G3UZL4	P46638;G3UZD3;G3UZL4	Ras-related protein Rab-11B	Rab11b	53449500	0	-10	2.26035
D3YVC1;D3YWJ3;P25444;L7N240;E9Q1N8;L7N453;F6YTZ4;J3QMG5;J3QM94;D3Z536	D3YVC1;D3YWJ3;P25444;L7N240;E9Q1N8;L7N453;F6YTZ4;J3QMG5	40S ribosomal protein S2	Rps2;Gm18025;Gm6576;Gm5786	20827000	0	-10	2.24666
Q91V55;D3YYM6;P97461	Q91V55;D3YYM6;P97461	40S ribosomal protein S5;40S ribosomal protein S5, N-terminally processed	Rps5	1.06464e+07	0	-10	2.23733
O55234	O55234	Proteasome subunit beta type-5	Psmb5	1.36293e+07	0	-10	2.23149
Q9WUM5	Q9WUM5	Succinyl-CoA ligase [ADP/GDP-forming] subunit alpha, mitochondrial	Suclg1	8498850	0	-10	2.23023
O70435;E0CX62;E0CZ34;F8WH02;E0CYL6	O70435;E0CX62	Proteasome subunit alpha type-3	Psma3	14419000	0	-10	2.21655
J3QMN4;D3Z0K8;J3QMQ8;Q9JLT4-2;Q9JLT4-4;Q9JLT4;Q9JLT4-3	J3QMN4;D3Z0K8;J3QMQ8;Q9JLT4-2;Q9JLT4-4;Q9JLT4;Q9JLT4-3	Thioredoxin reductase 2, mitochondrial	Txnrd2	97503000	0	-10	2.18979
O54829	O54829	Regulator of G-protein signaling 7	Rgs7	2.32612e+07	0	-10	2.09532
Q5SWU9;Q5SWU9-2;V9GXY1	Q5SWU9;Q5SWU9-2	Acetyl-CoA carboxylase 1;Biotin carboxylase	Acaca	13528000	0	-10	2.08743
Q3UH93	Q3UH93	Plexin-D1	Plxnd1	2.40217e+07	0	-10	2.0639
Q9DCW4	Q9DCW4	Electron transfer flavoprotein subunit beta	Etfb	8299550	0	-10	2.0457
Q6PF96;Q921G7	Q6PF96;Q921G7	Electron transfer flavoprotein-ubiquinone oxidoreductase, mitochondrial	Etfdh	1.60092e+07	0	-10	2.03038
Q9CZN7	Q9CZN7	Serine hydroxymethyltransferase	Shmt2	1.92421e+07	0	-10	1.95129
Q9R1P1;D3YUM8;D3YVS3	Q9R1P1	Proteasome subunit beta type-3	Psmb3	19276500	0	-10	1.94345
E9Q0W5;G3X9I1;G5E911;Q91VU0;E9Q6F0	E9Q0W5;G3X9I1;G5E911;Q91VU0	Protein FAM3C	Fam3c	7881600	0	-10	1.91851
Q9D186;B1ASQ2;Q9DCZ4	Q9D186;B1ASQ2;Q9DCZ4	Apolipoprotein O	Apoo	1.1e+07	0	-10	1.89425
Q9MD82;P03921	Q9MD82;P03921	NADH-ubiquinone oxidoreductase chain 5	mt-Nd5;Mtnd5	1.2619e+06	0	-10	1.84308
Q9QYR9	Q9QYR9	Acyl-coenzyme A thioesterase 2, mitochondrial	Acot2	13251700	0	-10	1.82597
P46097	P46097	Synaptotagmin-2	Syt2	3.11567e+07	0	-10	1.80564
J3QN06;J3QMM7;K3W4M4;Q9CZ42-2;Q9CZ42-3;Q9CZ42	J3QN06;J3QMM7;K3W4M4;Q9CZ42-2;Q9CZ42-3;Q9CZ42	ATP-dependent (S)-NAD(P)H-hydrate dehydratase	Carkd	26894200	0	-10	1.61039
Q6WVG3;Q8C7J6	Q6WVG3	BTB/POZ domain-containing protein KCTD12	Kctd12	1.55863e+07	0	-10	1.59954
Q9JHW2	Q9JHW2	Omega-amidase NIT2	Nit2	4.55683e+06	0	-10	1.58102
Q9DB41-2;Q9DB41	Q9DB41-2;Q9DB41	Mitochondrial glutamate carrier 2	Slc25a18	2268300	0	-10	1.57336
E0CX19;Q8QZS1	E0CX19;Q8QZS1	3-hydroxyisobutyryl-CoA hydrolase, mitochondrial	Hibch	1.64587e+07	0	-10	1.56689
E9Q1T9;Q9ERK4;E9QAX7;F6ZEW4	E9Q1T9;Q9ERK4;E9QAX7	Exportin-2	Cse1l	6.09673e+06	0	-10	1.56357
Q6PB66	Q6PB66	Leucine-rich PPR motif-containing protein, mitochondrial	Lrpprc	8618000	0	-10	1.55937
A6PWC3;A2A9Q2;Q8BHG1;Q3V3G9	A6PWC3;A2A9Q2;Q8BHG1;Q3V3G9	Nardilysin	Nrd1	6.95927e+06	0	-10	1.55747
Q8C0E2;Q8C0E2-2	Q8C0E2	Vacuolar protein sorting-associated protein 26B	Vps26b	18287000	0	-10	1.5551
Q4VAE3	Q4VAE3	Transmembrane protein 65	Tmem65	8904000	0	-10	1.5532
Q8R164	Q8R164	Valacyclovir hydrolase	Bphl	53831000	0	-10	1.5479
B1ARW4;Q99LY9	B1ARW4;Q99LY9	NADH dehydrogenase [ubiquinone] iron-sulfur protein 5;NADH dehydrogenase [ubiquinone] iron-sulfur protein 5, N-terminally processed	Ndufs5	3.80678e+06	0	-10	1.54372
Q3TYJ3;D3Z0M6;O88485-2;O88485;E9Q8N1;E9Q8K5;A2ASS6-2;A2ASS6	Q3TYJ3;D3Z0M6;O88485-2;O88485	Cytoplasmic dynein 1 intermediate chain 1	Dync1i1	2.25643e+07	0	-10	1.52889
Q07235;A2RSF9	Q07235	Glia-derived nexin	Serpine2	26197000	0	-10	1.52564
Q9EQ20	Q9EQ20	Methylmalonate-semialdehyde dehydrogenase [acylating], mitochondrial	Aldh6a1	2.33618e+07	0	-10	1.52119
E9PYI8;Q9JMA1	E9PYI8;Q9JMA1	Ubiquitin carboxyl-terminal hydrolase;Ubiquitin carboxyl-terminal hydrolase 14	Usp14	2839800	0	-10	1.50808
O08919	O08919	Numb-like protein	Numbl	8.03252e+06	0	-10	1.4923
Q9QXS6-3;F7CPL2	Q9QXS6-3	Drebrin	Dbn1	2.58872e+07	0	-10	1.49107
Q9Z2U1;D3YX79	Q9Z2U1;D3YX79	Proteasome subunit alpha type-5;Proteasome subunit alpha type	Psma5;Gm8394	8.14207e+06	0	-10	1.48198
Q7TNR6	Q7TNR6	Immunoglobulin superfamily member 21	Igsf21	4.75402e+06	0	-10	1.43553
Q9D3D9	Q9D3D9	ATP synthase subunit delta, mitochondrial	Atp5d	3.30182e+06	0	-10	1.43261
D3YZP9	D3YZP9	Coiled-coil domain-containing protein 6	Ccdc6	1.63538e+06	0	-10	1.43232
Q9D8S4	Q9D8S4	Oligoribonuclease, mitochondrial	Rexo2	1.30623e+06	0	-10	1.42227
Q9EQQ9;Q9EQQ9-3;Q9EQQ9-2	Q9EQQ9;Q9EQQ9-3	Bifunctional protein NCOAT;Protein O-GlcNAcase;Histone acetyltransferase	Mgea5	3.26708e+06	0	-10	1.42066
Q9WV54	Q9WV54	Acid ceramidase;Acid ceramidase subunit alpha;Acid ceramidase subunit beta	Asah1	8.21743e+06	0	-10	1.39587
F6X5P5;Q6PE15-2;Q6PE15	F6X5P5;Q6PE15-2;Q6PE15	Mycophenolic acid acyl-glucuronide esterase, mitochondrial	Abhd10	1.19241e+07	0	-10	1.36752
Q9CZS1;G3UYH1;G3UWP3;P24549;O35945;Q9JHW9;Q62148	Q9CZS1	Aldehyde dehydrogenase X, mitochondrial	Aldh1b1	1.60597e+07	0	-10	1.35628
Q8BW41-2;Q8BW41	Q8BW41-2;Q8BW41	Protein O-linked-mannose beta-1,4-N-acetylglucosaminyltransferase 2	Pomgnt2	4.31507e+06	0	-10	1.35111
O55125;Q5SVG6	O55125	Protein NipSnap homolog 1	Nipsnap1	17777000	0	-10	1.34128
Q9DC70	Q9DC70	NADH dehydrogenase [ubiquinone] iron-sulfur protein 7, mitochondrial	Ndufs7	28087000	0	-10	1.3317
Q80V26	Q80V26	Inositol monophosphatase 3	Impad1	2.04413e+07	0	-10	1.3276
Q8JZN5	Q8JZN5	Acyl-CoA dehydrogenase family member 9, mitochondrial	Acad9	9.38728e+06	0	-10	1.31316
P51174	P51174	Long-chain specific acyl-CoA dehydrogenase, mitochondrial	Acadl	130995000	2888500	-5.50305	1.36175
P54071;D6RIL6	P54071;D6RIL6	Isocitrate dehydrogenase [NADP], mitochondrial	Idh2	4.50003e+07	2908500	-3.95159	1.60204
Q8JZU2;F6VVY4	Q8JZU2;F6VVY4		Slc25a1	1.79693e+07	1.20143e+06	-3.90271	1.42482
Q3UM45;F6TGJ2	Q3UM45	Protein phosphatase 1 regulatory subunit 7	Ppp1r7	1.20052e+07	877317	-3.77442	3.10568
Q9QUI0;Q62159;H3BL56;Q9CR99	Q9QUI0;Q62159;H3BL56	Transforming protein RhoA;Rho-related GTP-binding protein RhoC	Rhoa;Rhoc	8.33228e+06	707333	-3.55825	2.69495
Q8VEM8;G5E902	Q8VEM8;G5E902	Phosphate carrier protein, mitochondrial	Slc25a3	3.49198e+07	3483500	-3.32544	3.26442
Q52KF7;A2BEE9;P70175;A2BEF2	Q52KF7;A2BEE9;P70175;A2BEF2	Disks large homolog 3	Dlg3	2.84687e+07	3039500	-3.22747	2.6313
P52503	P52503	NADH dehydrogenase [ubiquinone] iron-sulfur protein 6, mitochondrial	Ndufs6	3.56383e+07	4.10433e+06	-3.11821	1.79358
Q7TQD2	Q7TQD2	Tubulin polymerization-promoting protein	Tppp	1.28031e+07	1.52407e+06	-3.0705	3.71116
Q9WVK4;Q9EQP2	Q9WVK4	EH domain-containing protein 1	Ehd1	10877500	1.31733e+06	-3.04565	1.86491
Q9QXY6	Q9QXY6	EH domain-containing protein 3	Ehd3	2.75586e+07	3.41033e+06	-3.01452	2.20385
Q9QZC2	Q9QZC2	Plexin-C1	Plxnc1	23415500	2.99483e+06	-2.96692	1.42986
Q8C1B7-3;Q8C1B7-2;Q8C1B7	Q8C1B7-3;Q8C1B7-2;Q8C1B7	Septin-11	Sept11	5.35542e+07	7.10067e+06	-2.91497	3.01336
P14869;S4R1N1;E9Q070;D3YVM5	P14869;S4R1N1;E9Q070	60S acidic ribosomal protein P0	Rplp0;Gm8730	2.49018e+07	3.75417e+06	-2.72969	1.6598
O70152;A2BDX2;F8WII3	O70152;A2BDX2	Dolichol-phosphate mannosyltransferase subunit 1	Dpm1	1.20182e+07	1.87813e+06	-2.67785	2.1461
Q99JY0;D3YXU1	Q99JY0;D3YXU1	Trifunctional enzyme subunit beta, mitochondrial;3-ketoacyl-CoA thiolase	Hadhb	2.08883e+07	3400000	-2.61909	1.74965
Q61425	Q61425	Hydroxyacyl-coenzyme A dehydrogenase, mitochondrial	Hadh	5.68173e+07	9257200	-2.61768	1.44721
Q8R574	Q8R574	Phosphoribosyl pyrophosphate synthase-associated protein 2	Prpsap2	8.07303e+06	1344550	-2.58599	1.93541
Q8BVQ5	Q8BVQ5	Protein phosphatase methylesterase 1	Ppme1	9345050	1.66588e+06	-2.48792	1.85716
P54775	P54775	26S protease regulatory subunit 6B	Psmc4	9.65413e+06	1.73967e+06	-2.47234	2.1681
Q9Z2I9	Q9Z2I9	Succinyl-CoA ligase [ADP-forming] subunit beta, mitochondrial	Sucla2	3.87213e+07	7.42217e+06	-2.38322	3.34896
Q5M8N0;F7C0H6	Q5M8N0;F7C0H6	CB1 cannabinoid receptor-interacting protein 1	Cnrip1	1.51454e+08	2.98037e+07	-2.34532	2.69819
P12787	P12787	Cytochrome c oxidase subunit 5A, mitochondrial	Cox5a	10778400	2257400	-2.25541	1.66881
Q9Z2I0	Q9Z2I0	LETM1 and EF-hand domain-containing protein 1, mitochondrial	Letm1	9.30837e+07	1.95198e+07	-2.25359	2.00153
Q9CR62;Q5SX46;Q5SX48	Q9CR62;Q5SX46	Mitochondrial 2-oxoglutarate/malate carrier protein	Slc25a11	3.74782e+07	7.92867e+06	-2.2409	2.80689
Q8R555	Q8R555	Cartilage acidic protein 1	Crtac1	6.75927e+07	15108500	-2.16151	2.9421
Q9Z110-2;Q9Z110;H3BKJ8;H3BLE8;H3BKK0;D3Z0B4	Q9Z110-2;Q9Z110	Delta-1-pyrroline-5-carboxylate synthase;Glutamate 5-kinase;Gamma-glutamyl phosphate reductase	Aldh18a1	4395200	986717	-2.15522	1.49505
Q91Y09;Q91Y10	Q91Y09		Pcdha9	3.77212e+07	8844500	-2.09252	2.39911
Q99MN9;E9Q1J7;D3YZC1	Q99MN9;E9Q1J7	Propionyl-CoA carboxylase beta chain, mitochondrial	Pccb	17717500	4.17783e+06	-2.08435	1.67191
P26443;F7CFA5	P26443	Glutamate dehydrogenase 1, mitochondrial	Glud1	8.24418e+08	196215000	-2.07094	1.52469
Q8BWF0	Q8BWF0	Succinate-semialdehyde dehydrogenase, mitochondrial	Aldh5a1	9.14293e+07	2.22883e+07	-2.03637	1.79196
Q3TQC7;Q9WUZ9	Q3TQC7;Q9WUZ9	Ectonucleoside triphosphate diphosphohydrolase 5	Entpd5	4.39563e+06	1.07398e+06	-2.0331	2.18781
Q5SSP3;O35874	Q5SSP3;O35874	Neutral amino acid transporter A	Slc1a4	2.57018e+07	6.30967e+06	-2.02624	2.36104
D3Z645;Q9QZ88;Q9QZ88-2;D3YYD5;D3YW98	D3Z645;Q9QZ88;Q9QZ88-2;D3YYD5	Vacuolar protein sorting-associated protein 29	Vps29	2.49728e+07	6.17733e+06	-2.0153	1.59723
Q61627	Q61627	Glutamate receptor ionotropic, delta-1	Grid1	14336400	3.68867e+06	-1.95851	1.48516
Q7M6Y3-2;Q7M6Y3-3;Q7M6Y3-5;Q7M6Y3-4;Q7M6Y3-6;Q7M6Y3	Q7M6Y3-2;Q7M6Y3-3;Q7M6Y3-5;Q7M6Y3-4;Q7M6Y3-6;Q7M6Y3	Phosphatidylinositol-binding clathrin assembly protein	Picalm	1.82903e+07	4775300	-1.93741	1.91059
A2AVJ7;Q99PL5;Q99PL5-12;Q99PL5-11;Q99PL5-10;Q99PL5-9;Q99PL5-8;Q99PL5-7;Q99PL5-6;Q99PL5-5;Q99PL5-4;Q99PL5-3;Q99PL5-2	A2AVJ7;Q99PL5	Ribosome-binding protein 1	Rrbp1	23516500	6.22483e+06	-1.91757	1.97752
Q9QYA2;G3UY77	Q9QYA2	Mitochondrial import receptor subunit TOM40 homolog	Tomm40	3.40432e+07	9.19167e+06	-1.88897	1.44828
P59999;E9PWA7	P59999;E9PWA7	Actin-related protein 2/3 complex subunit 4	Arpc4	1.66946e+08	4.52833e+07	-1.88233	2.04073
Q9WV18;Q9WV18-2;G3UZ52	Q9WV18;Q9WV18-2;G3UZ52	Gamma-aminobutyric acid type B receptor subunit 1	Gabbr1	27404000	7.60683e+06	-1.84902	1.74224
Q9DCT2	Q9DCT2	NADH dehydrogenase [ubiquinone] iron-sulfur protein 3, mitochondrial	Ndufs3	4.24897e+07	1.19612e+07	-1.82875	1.79979
P28271;Q811J3	P28271	Cytoplasmic aconitate hydratase	Aco1	28497000	8.05987e+06	-1.82198	3.76573
G3UXL2;Q9D7G0;Q9CS42	G3UXL2;Q9D7G0;Q9CS42	Ribose-phosphate pyrophosphokinase 1;Ribose-phosphate pyrophosphokinase 2	Prps1l3;Prps1;Prps2	18861000	5.36617e+06	-1.81344	1.53018
Q9DCL9	Q9DCL9	Multifunctional protein ADE2;Phosphoribosylaminoimidazole-succinocarboxamide synthase;Phosphoribosylaminoimidazole carboxylase	Paics	17769500	5.06783e+06	-1.80996	1.52887
Q9R0X4;Q32MW3	Q9R0X4;Q32MW3	Acyl-coenzyme A thioesterase 9, mitochondrial;Acyl-coenzyme A thioesterase 10, mitochondrial	Acot9;Acot10	1.97612e+07	5.75797e+06	-1.77904	2.13347
Q6ZQA6	Q6ZQA6	Immunoglobulin superfamily member 3	Igsf3	4.55288e+07	13486500	-1.75526	1.72547
Q60817;P70670	Q60817;P70670	Nascent polypeptide-associated complex subunit alpha;Nascent polypeptide-associated complex subunit alpha, muscle-specific form	Naca	19844000	5929500	-1.74272	1.81054
B0QZN5;P63044;P63024;D3YTU0;Q62442-2;Q62442	B0QZN5;P63044;P63024	Vesicle-associated membrane protein 2;Vesicle-associated membrane protein 3	Vamp2;Vamp3	2.34217e+07	7.00667e+06	-1.74104	1.80302
P60766-1	P60766-1	Cell division control protein 42 homolog	Cdc42	15855000	4.78217e+06	-1.7292	1.87723
P61922;P61922-2;F7C9G3;Q3TUE8;F6RN86	P61922;P61922-2	4-aminobutyrate aminotransferase, mitochondrial	Abat	4.04011e+08	1.22842e+08	-1.71759	1.41998
Q8R0Y6	Q8R0Y6	Cytosolic 10-formyltetrahydrofolate dehydrogenase	Aldh1l1	23806000	7.39117e+06	-1.68745	1.62546
C0H5X4;Q9D091;Q61411-2;P32883-2;Q61411;P32883;P08556;B2KGV5;E9Q8V2;E9PVD5	C0H5X4;Q9D091;Q61411-2;P32883-2;Q61411;P32883;P08556	GTPase HRas;GTPase HRas, N-terminally processed;GTPase KRas;GTPase KRas, N-terminally processed;GTPase NRas	Hras;Nras;Kras	41639500	1.33172e+07	-1.64467	2.26562
F8WGI9;Q91YY0;P98156;F6RKS4;F8WIN7	F8WGI9;Q91YY0;P98156;F6RKS4	Very low-density lipoprotein receptor	Vldlr	5.66617e+07	1.81243e+07	-1.64445	2.12959
F6YVP7;P62270;S4R1N6	F6YVP7;P62270;S4R1N6	40S ribosomal protein S18	Gm10260;Rps18	5.61392e+07	18172000	-1.62729	1.61263
Q9CPU0	Q9CPU0	Lactoylglutathione lyase	Glo1	1.99378e+07	6.47317e+06	-1.62297	1.47298
O89001	O89001	Carboxypeptidase D	Cpd	7.25707e+07	2.39718e+07	-1.59805	1.75568
Q99JR1	Q99JR1	Sideroflexin-1	Sfxn1	3.87417e+07	1.29942e+07	-1.57602	2.04049
Q8BGZ1;F2Z3Z1	Q8BGZ1;F2Z3Z1	Hippocalcin-like protein 4	Hpcal4	4925250	1677250	-1.5541	1.9455
Q8BIJ6;E9PWN2;E9PWN3	Q8BIJ6;E9PWN2	Isoleucine--tRNA ligase, mitochondrial	Iars2	4.77117e+07	16326000	-1.54717	1.35043
P70404	P70404	Isocitrate dehydrogenase [NAD] subunit gamma 1, mitochondrial	Idh3g	173673500	5.97253e+07	-1.53996	1.93508
Q62351;Q8C872	Q62351;Q8C872	Transferrin receptor protein 1	Tfrc	9.92793e+07	3.59193e+07	-1.46673	3.2591
Q9CZ44;Q9CZ44-3;A2AT02;Q9CZ44-2	Q9CZ44;Q9CZ44-3;A2AT02;Q9CZ44-2	NSFL1 cofactor p47	Nsfl1c	3.48523e+07	1.26348e+07	-1.46385	1.41957
Q9D964	Q9D964	Glycine amidinotransferase, mitochondrial	Gatm	28263500	1.02913e+07	-1.45751	1.63813
Q9EQI8	Q9EQI8	39S ribosomal protein L46, mitochondrial	Mrpl46	1.19616e+07	4.35972e+06	-1.45611	1.87254
Q9ESW4;Q9ESW4-2	Q9ESW4	Acylglycerol kinase, mitochondrial	Agk	4.31443e+07	15781500	-1.45094	2.09042
Q7JCZ1;P00405	Q7JCZ1;P00405	Cytochrome c oxidase subunit 2	mt-Co2;Mtco2	1.2851e+08	4.72338e+07	-1.44399	1.63629
P14824;F8WIT2	P14824;F8WIT2	Annexin A6;Annexin	Anxa6	1.17512e+08	4.50377e+07	-1.38361	2.33783
Q9CQZ5	Q9CQZ5	NADH dehydrogenase [ubiquinone] 1 alpha subcomplex subunit 6	Ndufa6	61639000	24769000	-1.31531	2.0835
Q8R2R9	Q8R2R9	AP-3 complex subunit mu-2	Ap3m2	15795800	6416000	-1.29979	1.32175
Q9D1Q6	Q9D1Q6	Endoplasmic reticulum resident protein 44	Erp44	8.63498e+07	36195500	-1.25438	1.56578
Q8C2Q8;Q91VR2;A2AKU9;A2AKV2;A2AKV3;A2AKV1;A2AKV0	Q8C2Q8;Q91VR2;A2AKU9;A2AKV2;A2AKV3;A2AKV1	ATP synthase subunit gamma;ATP synthase subunit gamma, mitochondrial	Atp5c1	8.89592e+08	3.74573e+08	-1.2479	2.79177
P61164	P61164	Alpha-centractin	Actr1a	32888500	13860500	-1.2466	1.95397
Q6ZWZ6;P63323	Q6ZWZ6;P63323	40S ribosomal protein S12	Rps12	8.29842e+07	3.52723e+07	-1.2343	3.1065
Q9R1P0;E9PW69;E9Q0X0	Q9R1P0;E9PW69;E9Q0X0	Proteasome subunit alpha type-4;Proteasome subunit alpha type	Psma4	2.33492e+07	9.93483e+06	-1.2328	2.13626
Q9D6R2-2;Q9D6R2	Q9D6R2-2;Q9D6R2	Isocitrate dehydrogenase [NAD] subunit alpha, mitochondrial	Idh3a	232529500	9.91517e+07	-1.2297	1.46211
J3QP68;E9PW66;P28656	J3QP68;E9PW66;P28656	Nucleosome assembly protein 1-like 1	Nap1l1	58025500	2.52893e+07	-1.19816	2.03674
Q05816	Q05816	Fatty acid-binding protein, epidermal	Fabp5	4.22753e+07	18551500	-1.18828	1.48831
P61982	P61982	14-3-3 protein gamma;14-3-3 protein gamma, N-terminally processed	Ywhag	50706500	2.22547e+07	-1.18806	1.61944
Q99LC3	Q99LC3	NADH dehydrogenase [ubiquinone] 1 alpha subcomplex subunit 10, mitochondrial	Ndufa10	7.83427e+07	34764500	-1.17218	4.11717
E9Q6C7;Q8JZZ7;Q8JZZ7-2;Q0P6A0	E9Q6C7;Q8JZZ7;Q8JZZ7-2	Latrophilin-2	Lphn2	2.63787e+07	1.19902e+07	-1.13752	1.57666
Q9DC69	Q9DC69	NADH dehydrogenase [ubiquinone] 1 alpha subcomplex subunit 9, mitochondrial	Ndufa9	1.32464e+08	6.12383e+07	-1.1131	1.66196
Q64133	Q64133	Amine oxidase [flavin-containing] A	Maoa	2.37858e+07	1.11783e+07	-1.0894	1.75781
E9PUD2;Q8K1M6-3;Q8K1M6-2;Q8K1M6;Q8K1M6-4;Q8K1M6-5	E9PUD2;Q8K1M6-3;Q8K1M6-2;Q8K1M6;Q8K1M6-4	Dynamin-1-like protein	Dnm1l	7.89202e+07	3.76552e+07	-1.06755	2.43389
D3Z1U9;D3YUM1;Q91YT0;D3Z0K1;D3YXX5	D3Z1U9;D3YUM1;Q91YT0;D3Z0K1	NADH dehydrogenase [ubiquinone] flavoprotein 1, mitochondrial	Ndufv1	1.24458e+08	59505000	-1.06457	1.65534
Q64433	Q64433	10 kDa heat shock protein, mitochondrial	Hspe1	1.37547e+08	67266000	-1.03197	1.41433
Q9CQQ7	Q9CQQ7	ATP synthase F(0) complex subunit B1, mitochondrial	Atp5f1	1.11393e+08	5.48172e+07	-1.02295	2.53648
Q91WD5;D3YXT0;F6RJ83	Q91WD5;D3YXT0	NADH dehydrogenase [ubiquinone] iron-sulfur protein 2, mitochondrial	Ndufs2	1.91383e+08	9.47553e+07	-1.01419	1.76552
Q03265;D3Z6F5;D6RJ16	Q03265;D3Z6F5	ATP synthase subunit alpha, mitochondrial;ATP synthase subunit alpha	Atp5a1	3799850000	1.89853e+09	-1.00106	1.93596
B1AU25;Q9Z0X1	B1AU25;Q9Z0X1	Apoptosis-inducing factor 1, mitochondrial	Aifm1	6.54572e+07	3.35958e+07	-0.962269	1.48358
P09405	P09405	Nucleolin	Ncl	3.28558e+08	170415000	-0.947097	2.57364
Q91V61;Q91V61-2;Q3U4F0	Q91V61;Q91V61-2;Q3U4F0	Sideroflexin-3	Sfxn3	65364000	3.39958e+07	-0.943138	1.47617
Q04447	Q04447	Creatine kinase B-type	Ckb	654935000	342425000	-0.935564	2.19916
Q6NZL0;B8JJI7;H3BL83;Q3UHU5-2;Q3UHU5-3;Q3UHU5;REV__Q05C51;REV__F6RP29;REV__Q9CWY8;A2ACV6;E1U8D0	Q6NZL0	Protein SOGA3	Soga3	5.07997e+07	2.65852e+07	-0.934198	2.27759
P68510	P68510	14-3-3 protein eta	Ywhah	28546000	1.49777e+07	-0.930476	1.68706
A2A6U3;Q80UG5-2;Q80UG5-3;Q80UG5;A2A6U5	A2A6U3;Q80UG5-2;Q80UG5-3;Q80UG5;A2A6U5	Septin-9	Sept9	4.43012e+07	2.33217e+07	-0.925674	1.352
Z4YJV4;Q60597-2;Q60597;Q60597-4;Q60597-3	Z4YJV4;Q60597-2;Q60597;Q60597-4;Q60597-3	2-oxoglutarate dehydrogenase, mitochondrial	Ogdh	2.87988e+07	1.5527e+07	-0.891234	1.73321
P40124;B1ARS0	P40124	Adenylyl cyclase-associated protein 1	Cap1	1.02185e+08	55424500	-0.882592	1.46968
O89053;G3UYK8;D3YW57	O89053;G3UYK8	Coronin-1A;Coronin	Coro1a	25898000	14270500	-0.859805	1.7405
P49722	P49722	Proteasome subunit alpha type-2	Psma2	1.36432e+07	7.63463e+06	-0.837553	1.6572
Q9CQV8-2;Q9CQV8;A2A5N1	Q9CQV8-2;Q9CQV8;A2A5N1	14-3-3 protein beta/alpha;14-3-3 protein beta/alpha, N-terminally processed	Ywhab	5.57548e+07	31584000	-0.819903	2.05654
P48962;Q3V132	P48962	ADP/ATP translocase 1	Slc25a4	6.39483e+08	3.62812e+08	-0.817686	3.50379
O08539;Q6P1B9;O08539-2	O08539;Q6P1B9;O08539-2	Myc box-dependent-interacting protein 1	Bin1	5.81527e+07	3.29968e+07	-0.817518	1.71039
P63038;P63038-2;D3Z2F2;D3Z7J9	P63038	60 kDa heat shock protein, mitochondrial	Hspd1	2.24172e+09	1.28252e+09	-0.805626	2.80953
G3X9L6;Q9DCX2;B1ASE2	G3X9L6;Q9DCX2;B1ASE2	ATP synthase subunit d, mitochondrial	Gm10250;Atp5h	108416000	6.24187e+07	-0.796528	1.40314
D3Z4B2;Q9CWZ7	D3Z4B2;Q9CWZ7	Gamma-soluble NSF attachment protein	Napg	36561500	2.13082e+07	-0.778919	1.70603
E9Q6Q4;E9Q912	E9Q6Q4;E9Q912		Rap1gds1	2.74108e+07	16015000	-0.775322	1.68274
Q8K3H0	Q8K3H0	DCC-interacting protein 13-alpha	Appl1	1.70827e+07	1.00477e+07	-0.765663	3.01976
Q8K0U4	Q8K0U4	Heat shock 70 kDa protein 12A	Hspa12a	23142500	13639500	-0.762754	1.31506
O35129;F6QPR1;F6Q8V7	O35129	Prohibitin-2	Phb2	1.81808e+08	1.07429e+08	-0.759039	1.97369
Q3TWS4;E9Q9A3;E9QQ05;E9QLK9;Q61548-3;Q61548-2;Q61548;Q8BQA2	Q3TWS4;E9Q9A3;E9QQ05;E9QLK9;Q61548-3;Q61548-2;Q61548;Q8BQA2	Clathrin coat assembly protein AP180	Snap91	58669500	3.50538e+07	-0.743038	2.30651
Q61598-2;Q61598	Q61598-2;Q61598	Rab GDP dissociation inhibitor beta	Gdi2	7.10053e+07	4.25697e+07	-0.738102	2.00176
P61294	P61294	Ras-related protein Rab-6B	Rab6b	69048500	4.14168e+07	-0.737393	2.02787
Q9DBH5	Q9DBH5	Vesicular integral-membrane protein VIP36	Lman2	3.41653e+07	2.05883e+07	-0.730706	1.45458
Q9D6M3;E9PV90;E9PY45;E9Q6M6;Q80X52;E9Q579;V9GWS2;V9GWV4;G3UX09	Q9D6M3;E9PV90;E9PY45;E9Q6M6	Mitochondrial glutamate carrier 1	Slc25a22	237125000	1.45713e+08	-0.702515	1.83783
Q641P0;Q641P0-2	Q641P0;Q641P0-2	Actin-related protein 3B	Actr3b	3.94618e+07	24592500	-0.68224	1.47612
Q8BH59;V9GXX9	Q8BH59	Calcium-binding mitochondrial carrier protein Aralar1	Slc25a12	6.47128e+08	4.08242e+08	-0.664628	1.65891
Q9CPS5;Q9CX56	Q9CPS5;Q9CX56	26S proteasome non-ATPase regulatory subunit 8	Psmd8	2.20792e+07	14036000	-0.653554	2.12272
P40142	P40142	Transketolase	Tkt	1.72903e+08	110205500	-0.649769	2.41491
Q8C266;P35278;A2A5F6;A2A5F5	Q8C266;P35278	Ras-related protein Rab-5C	Rab5c	52808500	34735000	-0.60438	1.45291
O35685	O35685	Nuclear migration protein nudC	Nudc	32241000	2.12688e+07	-0.600156	2.48185
Q9CVB6;D3YXG6	Q9CVB6;D3YXG6	Actin-related protein 2/3 complex subunit 2	Arpc2	2.83973e+08	1.87422e+08	-0.599468	1.6487
P19324	P19324	Serpin H1	Serpinh1	8.22307e+07	5.46518e+07	-0.589407	2.50226
P51880;E9Q0H6	P51880;E9Q0H6	Fatty acid-binding protein, brain	Fabp7	1.09655e+08	74008000	-0.567221	1.81098
Q80XR6;Q20BD0;Q99020	Q80XR6;Q20BD0;Q99020	Heterogeneous nuclear ribonucleoprotein A/B	Hnrnpab	203115000	1.37153e+08	-0.566514	1.52353
P50396;D6RI86	P50396	Rab GDP dissociation inhibitor alpha	Gdi1	2.15268e+08	145385000	-0.566258	1.48154
O88935-1;O88935-3;O88935	O88935-1;O88935-3;O88935	Synapsin-1	Syn1	32454500	22034500	-0.558654	3.28882
G5E8N5;P06151;D3Z736;D3YZQ9;D3YVR7;D3YZE4;P00342	G5E8N5;P06151;D3Z736;D3YZQ9	L-lactate dehydrogenase;L-lactate dehydrogenase A chain	Ldha	1.3744e+08	9.36703e+07	-0.55314	1.74971
D3YVN7;Q8BFR5;Q8BFR5-2	D3YVN7;Q8BFR5;Q8BFR5-2	Elongation factor Tu;Elongation factor Tu, mitochondrial	Gm9755;Tufm	2.94852e+08	204925000	-0.524893	3.07484
P16125;D3Z7F0	P16125;D3Z7F0	L-lactate dehydrogenase B chain;L-lactate dehydrogenase	Ldhb	8.61948e+07	6.01433e+07	-0.519197	1.69476
P84078;P61205	P84078;P61205	ADP-ribosylation factor 1;ADP-ribosylation factor 3	Arf1;Arf3	1153075000	807990000	-0.513077	1.59048
P67778;Q5SQG5	P67778;Q5SQG5	Prohibitin	Phb	1.92718e+08	1.35103e+08	-0.512431	4.49017
Q9D819	Q9D819	Inorganic pyrophosphatase	Ppa1	197625000	139290000	-0.504674	1.31903
Q9DBJ1;O70250	Q9DBJ1	Phosphoglycerate mutase 1	Pgam1	2.04068e+08	144015000	-0.502833	1.30093
P18760;F8WGL3	P18760;F8WGL3	Cofilin-1	Cfl1	1.69358e+09	1.19928e+09	-0.497912	2.08794
P17182;Q6PHC1;B0QZL1;B1ARR7;B1ARR6;P21550;J3QPZ9;Q5SX61;Q5SX60;Q5SX59	P17182;Q6PHC1	Alpha-enolase	Eno1	8.39453e+08	5.96848e+08	-0.492086	2.17245
Q99KJ8	Q99KJ8	Dynactin subunit 2	Dctn2	7.18652e+07	5.12303e+07	-0.488294	2.84136
P31648	P31648	Sodium- and chloride-dependent GABA transporter 1	Slc6a1	9.44752e+07	6.86612e+07	-0.460441	1.72283
Q60932-2;Q60932;F2Z471	Q60932-2;Q60932;F2Z471	Voltage-dependent anion-selective channel protein 1	Vdac1	269110000	196700000	-0.452199	1.99853
Q91ZA3;H3BL62;H3BK61	Q91ZA3;H3BL62	Propionyl-CoA carboxylase alpha chain, mitochondrial	Pcca	5.61388e+07	4.12177e+07	-0.445736	1.54649
O35526;D6RFB9;Q3TJ55;Q80W45;Q00262	O35526;D6RFB9	Syntaxin-1A	Stx1a	81490000	5.99873e+07	-0.441965	1.31675
P14685;F7B7L8	P14685	26S proteasome non-ATPase regulatory subunit 3	Psmd3	8.16202e+07	6.25428e+07	-0.384081	1.50367
P10605	P10605	Cathepsin B;Cathepsin B light chain;Cathepsin B heavy chain	Ctsb	5.88243e+07	4.53732e+07	-0.374574	1.3133
P63328;P63328-2;P48455	P63328;P63328-2	Serine/threonine-protein phosphatase 2B catalytic subunit alpha isoform	Ppp3ca	1.97493e+08	154290000	-0.356159	1.88419
P31324;H3BK84	P31324;H3BK84	cAMP-dependent protein kinase type II-beta regulatory subunit	Prkar2b	217875000	1.74142e+08	-0.323239	2.24155
P16858;S4R1W1;S4R257;D3YYI5;D3Z0Z9;S4R1N5;V9GX06;V9GXA7;V9GXK0	P16858;S4R1W1;S4R257;D3YYI5	Glyceraldehyde-3-phosphate dehydrogenase	Gapdh;Gm3839;Gm7293	1.32498e+09	1061780000	-0.319489	1.53977
P14211	P14211	Calreticulin	Calr	6.04753e+08	4.88052e+08	-0.309313	1.68351
E9PZF0;Q01768	E9PZF0;Q01768	Nucleoside diphosphate kinase;Nucleoside diphosphate kinase B	Gm20390;Nme2	91484000	7.50947e+07	-0.284809	1.58905
O08599;O08599-2;Z4YL99	O08599;O08599-2;Z4YL99	Syntaxin-binding protein 1	Stxbp1	4.10763e+08	3.49713e+08	-0.232135	2.09394
UP IN S1/3 KO
G3UZK4;P35980;G3UYV6;G3UX28;G3UZJ6	G3UZK4;P35980	60S ribosomal protein L18	Rpl18	0	3.35197e+07	10	4.98959
Q6ZWV7;G3UWD7	Q6ZWV7;G3UWD7	60S ribosomal protein L35	Rpl35;Gm10269	0	67699500	10	3.92726
Q80UW2	Q80UW2	F-box only protein 2	Fbxo2	0	25192500	10	3.53463
D3YZ62;D3Z4J3;Q99104;F6TDE5;F6Z2S4;B8JK05	D3YZ62;D3Z4J3;Q99104	Unconventional myosin-Va	Myo5a	0	5.90647e+07	10	2.67533
Q792Z1	Q792Z1		Try10	0	1.95443e+08	10	2.50727
A2A4A6;Q62077	A2A4A6;Q62077	Phosphoinositide phospholipase C;1-phosphatidylinositol 4,5-bisphosphate phosphodiesterase gamma-1	Plcg1	0	3.53603e+06	10	2.33849
Q923L3-2;Q923L3;E9PWJ0;Q80T79	Q923L3-2;Q923L3	CUB and sushi domain-containing protein 1	Csmd1	0	1.19062e+07	10	2.28719
Q8BXV2	Q8BXV2	BRI3-binding protein	Bri3bp	0	13484500	10	2.20163
Q2TPA8;B1AX78	Q2TPA8;B1AX78	Hydroxysteroid dehydrogenase-like protein 2	Hsdl2	0	4726650	10	2.19422
Q9DAW9	Q9DAW9	Calponin-3	Cnn3	0	7.90197e+06	10	2.18002
P62317;D3Z5N9	P62317	Small nuclear ribonucleoprotein Sm D2	Snrpd2	0	1.17002e+07	10	2.1703
Q8CIB5;A6X940	Q8CIB5	Fermitin family homolog 2	Fermt2	0	4011650	10	2.16912
P47911;E9PUX4	P47911;E9PUX4	60S ribosomal protein L6	Rpl6;Gm5428	0	1.82828e+07	10	2.03735
Q8BP67	Q8BP67	60S ribosomal protein L24	Rpl24	0	4.38408e+07	10	1.96254
Q9CR57	Q9CR57	60S ribosomal protein L14	Rpl14	0	30769000	10	1.88385
L7N202;D3YXT4;P12970;F6YI27;F6ZVW4;F6VBB8;F6SSI5	L7N202;D3YXT4;P12970;F6YI27;F6ZVW4	60S ribosomal protein L7a	Rpl7a	0	2.69732e+07	10	1.85962
Q61361	Q61361	Brevican core protein	Bcan	0	57381500	10	1.74506
G5E870	G5E870	E3 ubiquitin-protein ligase TRIP12	Trip12	0	1.69522e+06	10	1.58695
Q921M3;Q921M3-2	Q921M3	Splicing factor 3B subunit 3	Sf3b3	0	5119450	10	1.56778
Q3U1J4	Q3U1J4	DNA damage-binding protein 1	Ddb1	0	1.25667e+07	10	1.54897
E9Q175;E9Q3L1;E9PVU0;E9Q174;V9GXM4;V9GX76;Q64331	E9Q175;E9Q3L1;E9PVU0;E9Q174;V9GXM4;V9GX76;Q64331	Unconventional myosin-VI	Myo6	0	8089500	10	1.52109
S4R1M8;Q9R0N3;D3YWW9	S4R1M8;Q9R0N3;D3YWW9	Synaptotagmin-11	Syt11	0	7.49647e+06	10	1.50766
O70251;G3UX43;G3UZ47;M0QWK5;M0QWH8	O70251;G3UX43;G3UZ47	Elongation factor 1-beta	Eef1b;Eef1b2	0	12209500	10	1.49895
Q91V76	Q91V76	Ester hydrolase C11orf54 homolog		0	16352500	10	1.4986
Q8CCK0	Q8CCK0	Core histone macro-H2A.2	H2afy2	0	8.24058e+07	10	1.3975
Q8CGP4;Q8CGP6;Q8R1M2;Q8CGP7;Q8CGP5;Q8BFU2;P22752	Q8CGP4;Q8CGP6;Q8R1M2;Q8CGP7;Q8CGP5;Q8BFU2;P22752	Histone H2A;Histone H2A type 1-H;Histone H2A.J;Histone H2A type 1-K;Histone H2A type 1-F;Histone H2A type 3;Histone H2A type 1	Hist1h2aa;Hist1h2ah;H2afj;Hist1h2ak;Hist1h2af;Hist3h2a;Hist1h2ab	3.38063e+06	99121500	4.87383	1.94019
Q9D8E6	Q9D8E6	60S ribosomal protein L4	Rpl4	6177500	1.0366e+08	4.06869	1.99378
Q00PI9	Q00PI9	Heterogeneous nuclear ribonucleoprotein U-like protein 2	Hnrnpul2	3157200	39876000	3.6588	3.70779
O54774	O54774	AP-3 complex subunit delta-1	Ap3d1	1.80193e+07	1.12848e+08	2.64677	3.35028
P63089	P63089	Pleiotrophin	Ptn	2398800	1.38866e+07	2.53331	3.21205
P23116	P23116	Eukaryotic translation initiation factor 3 subunit A	Eif3a	848933	4187800	2.30247	1.51212
D3YWT1;D3Z3N4	D3YWT1;D3Z3N4		Hnrnph3	6909600	3.30563e+07	2.25825	3.60356
P10853;Q8CBB6;Q8CGP2;Q64475;Q8CGP1;Q8CGP2-2;G3X9D5	P10853;Q8CBB6;Q8CGP2;Q64475;Q8CGP1;Q8CGP2-2	Histone H2B type 1-F/J/L;Histone H2B;Histone H2B type 1-P;Histone H2B type 1-B;Histone H2B type 1-K	Hist1h2bf;Hist1h2br;Hist1h2bp;Hist1h2bb;Hist1h2bk	1.92087e+08	8.52748e+08	2.15036	3.65626
P62806	P62806	Histone H4	Hist1h4a	1.1886e+08	526390000	2.14687	3.5928
P54823	P54823	Probable ATP-dependent RNA helicase DDX6	Ddx6	1.04212e+07	4.45198e+07	2.09493	1.67421
F8WIX8;Q64523;Q6GSS7;P27661;Q64522	F8WIX8;Q64523;Q6GSS7;P27661	Histone H2A;Histone H2A type 2-C;Histone H2A type 2-A;Histone H2AX	Hist1h2al;Hist2h2ac;Hist2h2aa1;H2afx	3.10977e+08	1.23817e+09	1.99333	4.66985
Q9D074;Q9D074-2;Q9D074-4;Q9D074-3;Q9D074-5	Q9D074;Q9D074-2;Q9D074-4;Q9D074-3;Q9D074-5	E3 ubiquitin-protein ligase MGRN1	Mgrn1	2013600	7.80507e+06	1.95463	1.72614
Q9D2U9;Q8CGP0;Q64524	Q9D2U9;Q8CGP0;Q64524	Histone H2B type 3-A;Histone H2B type 3-B;Histone H2B type 2-E	Hist3h2ba;Hist3h2bb;Hist2h2be	14091000	5.15828e+07	1.87212	4.83053
Q5SV64;Q3UH59;Q61879;Q8BXF2	Q5SV64;Q3UH59;Q61879	Myosin-10	Myh10	7.77547e+07	2.73373e+08	1.81387	1.61187
P62855	P62855	40S ribosomal protein S26	Rps26	3.09657e+06	10734250	1.79348	1.49054
D3Z2Q7;D3YXG0	D3Z2Q7;D3YXG0		Hmcn1	106842500	3.66153e+08	1.77696	1.50988
E9PZ00;Q8BFQ1;K3W4L3;J3QPG5;Q61207	E9PZ00;Q8BFQ1;K3W4L3;J3QPG5;Q61207	Sulfated glycoprotein 1	Psap	5.86788e+06	1.87918e+07	1.67919	2.79417
Q99K48;Q99K48-2	Q99K48;Q99K48-2	Non-POU domain-containing octamer-binding protein	Nono	2.13814e+07	6.61893e+07	1.63024	2.65815
P84228	P84228	Histone H3.2	Hist1h3b	3.00563e+07	8.93982e+07	1.57258	2.92221
B1ARA3;B1ARA5;P61255	B1ARA3;B1ARA5;P61255	60S ribosomal protein L26	Rpl26	1.56328e+07	44398500	1.50593	2.92269
P62242	P62242	40S ribosomal protein S8	Rps8	3.73998e+07	9.33292e+07	1.3193	3.15416
Q3THW5;P0C0S6;Q8R029;G3UWL7;Q3UA95	Q3THW5;P0C0S6;Q8R029	Histone H2A.V;Histone H2A.Z;Histone H2A	H2afv;H2afz	1.75847e+07	4.06983e+07	1.21065	1.55787
Q8BTS0;Q61656;S4R1I6;B1ARC0;B1ARB9	Q8BTS0;Q61656;S4R1I6	Probable ATP-dependent RNA helicase DDX5	Ddx5	5.84012e+07	1.34903e+08	1.20785	3.21969
Q8VIJ6	Q8VIJ6	Splicing factor, proline- and glutamine-rich	Sfpq	58673500	1.34872e+08	1.20081	3.81985
Q8R326-2;Q8R326;F7D909	Q8R326-2;Q8R326	Paraspeckle component 1	Pspc1	2.65847e+07	6.07047e+07	1.19121	4.35122
A2A4X6;P84104-2;P84104	A2A4X6;P84104-2;P84104	Serine/arginine-rich splicing factor 3	Gm12355;Srsf3	1.20064e+07	2.64272e+07	1.13822	1.80574
P50427	P50427	Steryl-sulfatase	Sts	2.89347e+07	62664000	1.11484	2.76023
M0QWF0;Q9JMD0-4;Q9JMD0-3;Q9JMD0-2;Q9JMD0	M0QWF0;Q9JMD0-4;Q9JMD0-3;Q9JMD0-2;Q9JMD0	BUB3-interacting and GLEBS motif-containing protein ZNF207	Zfp207;Znf207	1.17593e+07	25186000	1.09882	3.11687
Z4YJW0;Q8C7X2-2;Q8C7X2;Q8C7X2-3	Z4YJW0;Q8C7X2-2;Q8C7X2;Q8C7X2-3	ER membrane protein complex subunit 1	Emc1	4.66302e+07	9.81248e+07	1.07335	2.38695
Q80ZP8;Q3TMX5;F6USD5;F6T4L3;E0CXA8;Q9CXI5;F7C1S6	Q80ZP8;Q3TMX5;F6USD5;F6T4L3;E0CXA8;Q9CXI5	Mesencephalic astrocyte-derived neurotrophic factor	Manf	55069500	1.14975e+08	1.062	2.66896
P15864;P43274;P43277;I7HFT9;Q07133	P15864;P43274;P43277;I7HFT9;Q07133	Histone H1.2;Histone H1.4;Histone H1.3;Histone H1t	Hist1h1c;Hist1h1e;Hist1h1d;Hist1h1t	1.75778e+07	3.60858e+07	1.03768	2.00848
E0CZ27;P84244;F8WI35;P02301;E0CYN1;E0CYR7	E0CZ27;P84244;F8WI35;P02301	Histone H3;Histone H3.3;Histone H3.3C	H3f3a;H3f3c	2.13318e+06	4.24823e+06	0.993855	1.33901
G3XA10;Q8VEK3	G3XA10;Q8VEK3	Heterogeneous nuclear ribonucleoprotein U	Hnrnpu	199795000	3.81002e+08	0.931277	3.24736
Q9DAU1;Q9DAU1-2;B0V2V1	Q9DAU1;Q9DAU1-2	Protein canopy homolog 3	Cnpy3	5.93163e+07	1.11719e+08	0.913369	2.12624
Q6GT24;D3Z0Y2;O08709;Q8BG37	Q6GT24;D3Z0Y2;O08709	Peroxiredoxin-6	Prdx6	1.64982e+08	303320000	0.878535	2.65997
P15105;D3YVK1;D3Z121	P15105	Glutamine synthetase	Glul	5.17847e+08	947800000	0.872058	2.40941
G5E8B6;Q8BR86-4;Q8BR86-2;Q8BR86;Q8BR86-3	G5E8B6;Q8BR86-4;Q8BR86-2;Q8BR86;Q8BR86-3	Kin of IRRE-like protein 3;Processed kin of IRRE-like protein 3	Kirrel3	4.80778e+07	8.66953e+07	0.850582	1.55448
Q8K310	Q8K310	Matrin-3	Matr3	38307500	68851000	0.845851	1.87852
Q9CQI3;D3YY93;D3Z2F6;D3YY16;Q9ERL7	Q9CQI3;D3YY93	Glia maturation factor beta	Gmfb	4.39823e+07	7.88912e+07	0.84294	1.40234
Q61171;D3Z4A4	Q61171;D3Z4A4	Peroxiredoxin-2	Prdx2	3.28363e+08	579500000	0.819516	3.64752
Q8BMK4	Q8BMK4	Cytoskeleton-associated protein 4	Ckap4	150502500	2.64213e+08	0.811916	1.90027
Q3U0V1	Q3U0V1	Far upstream element-binding protein 2	Khsrp	2.73422e+07	4.73502e+07	0.792242	2.26893
B8JK33;B8JK32;Q9D0E1-2;Q9D0E1;F6W322	B8JK33;B8JK32;Q9D0E1-2;Q9D0E1	Heterogeneous nuclear ribonucleoprotein M	Hnrnpm	5.32807e+07	9.18437e+07	0.785568	1.7803
Q5SVE1;Q5SRA0;Q9R1V7-4;Q9R1V7-3;Q9R1V7-2;Q9R1V7;F6ZXL8	Q5SVE1;Q5SRA0;Q9R1V7-4;Q9R1V7-3;Q9R1V7-2;Q9R1V7	Disintegrin and metalloproteinase domain-containing protein 23	Adam23	4.44948e+07	7.45738e+07	0.745032	1.81426
Q5SXR6;Q68FD5;F6Z1R4	Q5SXR6;Q68FD5	Clathrin heavy chain;Clathrin heavy chain 1	Cltc	60067500	100526000	0.742912	1.59416
P04925	P04925	Major prion protein	Prnp	7.87232e+07	1.29567e+08	0.718834	3.42701
O88569-3;O88569-2;O88569	O88569-3;O88569-2;O88569	Heterogeneous nuclear ribonucleoproteins A2/B1	Hnrnpa2b1	530715000	8.73262e+08	0.718477	4.09442
P12023-2;P12023;P12023-3	P12023-2;P12023;P12023-3	Amyloid beta A4 protein;N-APP;Soluble APP-alpha;Soluble APP-beta;C99;Beta-amyloid protein 42;Beta-amyloid protein 40;C83;P3(42);P3(40);C80;Gamma-secretase C-terminal fragment 59;Gamma-secretase C-terminal fragment 57;Gamma-secretase C-terminal fragment 50;C31	App	2.71232e+07	4.43357e+07	0.708942	2.04164
Q9JLB9;F7A4R2;Q9JLB9-3;Q9JLB9-2	Q9JLB9	Nectin-3	Pvrl3	6.59798e+07	1.05947e+08	0.683248	1.98476
P60867	P60867	40S ribosomal protein S20	Rps20	4.31603e+06	6.92012e+06	0.68109	1.41538
P15209;P15209-3;P15209-4;P15209-2	P15209;P15209-3;P15209-4;P15209-2	BDNF/NT-3 growth factors receptor	Ntrk2	6.31128e+07	9.92313e+07	0.652862	1.67674
Q8K354	Q8K354	Carbonyl reductase [NADPH] 3	Cbr3	8.44153e+06	13164000	0.641021	1.77736
P35700;B1AXW5;B1AXW6;B1AXW4	P35700;B1AXW5;B1AXW6;B1AXW4	Peroxiredoxin-1	Prdx1	371690000	5.73853e+08	0.626582	2.09197
P30275;A2ARP5;B0R0E9;B0R0F0;B0R0E8;Q6P8J7	P30275;A2ARP5	Creatine kinase U-type, mitochondrial	Ckmt1	98278500	150255000	0.612465	1.61883
Q9CPT4	Q9CPT4	UPF0556 protein C19orf10 homolog	D17Wsu104e	3.42323e+07	5.15517e+07	0.590659	1.87184
Q5SVI0;Q5SVI2;Q5SVJ0;P28652;Q5SVJ1;Q68EG2;Q5SVI1;Q5SVI9;Q5SVI3;E9PYZ8	Q5SVI0;Q5SVI2;Q5SVJ0;P28652;Q5SVJ1;Q68EG2;Q5SVI1;Q5SVI9;Q5SVI3	Calcium/calmodulin-dependent protein kinase type II subunit beta	Camk2b	1.45582e+08	2.16422e+08	0.572016	2.17039
Q6P6I8;P97797-2;E0CX65;A2ANC1;Q6F5F2	Q6P6I8;P97797-2	Tyrosine-protein phosphatase non-receptor type substrate 1	Sirpa	1.09847e+09	1.61543e+09	0.55643	3.8755
Q9QZF2	Q9QZF2	Glypican-1;Secreted glypican-1	Gpc1	175170000	255740000	0.545922	1.52418
Q9Z1N5;Q8VDW0;Q8VDW0-2;G3UXI6;D6RHT5	Q9Z1N5;Q8VDW0	Spliceosome RNA helicase Ddx39b;ATP-dependent RNA helicase DDX39A	Ddx39b;Ddx39a	1.21573e+08	1.76762e+08	0.539985	1.60199
Q80SW1;F7ATQ6;D3Z2Q0	Q80SW1	Putative adenosylhomocysteinase 2	Ahcyl1	3.12288e+07	44939500	0.525105	2.06954
P11798;F8WIS9;F8WHB5;P11798-2;D3Z7K9;F6WHR9	P11798;F8WIS9	Calcium/calmodulin-dependent protein kinase type II subunit alpha	Camk2a	4.04952e+07	5.71772e+07	0.497689	1.60024
Q8BP92;D6RHL9	Q8BP92	Reticulocalbin-2	Rcn2	2.11932e+08	2.98478e+08	0.494027	1.61102
Q9D6C8;Q8BLR2;D3Z5V2;Q8CEQ2;Q1RLL3;Q0VE82	Q9D6C8;Q8BLR2	Copine-4	Cpne4	14858450	2.07027e+07	0.478533	1.52219
Q9JJK2;F6RJV6	Q9JJK2;F6RJV6	LanC-like protein 2	Lancl2	8.39612e+07	1.166e+08	0.473772	1.96585
O88507;Q9D586	O88507	Ciliary neurotrophic factor receptor subunit alpha	Cntfr	5.57752e+07	7.71398e+07	0.467853	1.84043
P97798-2;E9QK04;P97798-3;P97798-4;P97798;P97798-5	P97798-2;E9QK04;P97798-3;P97798-4;P97798;P97798-5	Neogenin	Neo1	2.53852e+08	3.43922e+08	0.438094	1.91319
P47857	P47857	ATP-dependent 6-phosphofructokinase, muscle type	Pfkm	1.56933e+08	2.09187e+08	0.414639	1.8403
O88342	O88342	WD repeat-containing protein 1	Wdr1	2.11323e+08	2.78883e+08	0.40021	1.64605
P08003	P08003	Protein disulfide-isomerase A4	Pdia4	2.06858e+08	2.72703e+08	0.398689	2.63669
P20029	P20029	78 kDa glucose-regulated protein	Hspa5	2.48607e+09	3.16092e+09	0.346478	1.67022
F6RHI8;Q9CS84-5;Q9CS84-3;Q9CS84-2;Q9CS84;K3W4T7;E0CZA5;E0CY11;Q9CS84-4;G3UXK2;P0DI97;H3BK93;H3BK41;G3UWQ9	F6RHI8;Q9CS84-5;Q9CS84-3;Q9CS84-2;Q9CS84;K3W4T7;E0CZA5;E0CY11;Q9CS84-4	Neurexin-1	Nrxn1	8.10247e+08	1.02888e+09	0.344637	1.51012
P63260;P60710;E9Q1F2;E9Q5F4;G3UZ07;E9Q606;B1ATY1;G3UYG0;Q8BFZ3;F8WGM8;E9Q2D1;F6WX90;V9GXQ2	P63260;P60710;E9Q1F2;E9Q5F4;G3UZ07	Actin, cytoplasmic 2;Actin, cytoplasmic 2, N-terminally processed;Actin, cytoplasmic 1;Actin, cytoplasmic 1, N-terminally processed	Actg1;Actb	4.08307e+09	5.15688e+09	0.336846	1.71663
G3UZM4;Q8BLQ9-3;Q8BLQ9-2;Q8BLQ9;D3Z0N3	G3UZM4;Q8BLQ9-3;Q8BLQ9-2;Q8BLQ9	Cell adhesion molecule 2	Cadm2	3.93347e+08	4.96152e+08	0.33498	1.63036
E9QNF7;Q9CPW0;Q9CPW0-2	E9QNF7;Q9CPW0	Contactin-associated protein-like 2	Cntnap2	1.35393e+08	1.69517e+08	0.32427	1.74715
D3Z396;Q8BG33;Q99PJ0;F6Z2M6;F6RQ26	D3Z396;Q8BG33;Q99PJ0;F6Z2M6;F6RQ26	Neurotrimin	Ntm	755325000	910865000	0.27014	1.33037
P18872;P18872-2;D3Z2M7;F7BLT7;F6WC15;F6W1B2;A2AE31;A2AE32;Q66L47;P20612;Q3V3I2;P50149;Q8CGK7	P18872;P18872-2;D3Z2M7	Guanine nucleotide-binding protein G(o) subunit alpha	Gnao1	9.19328e+08	1075385000	0.226201	1.4036
Q80VM5;Q5U4C2;E9PWX1;Q9Z218;D6RFR3	Q80VM5;Q5U4C2;E9PWX1;Q9Z218	Dipeptidyl aminopeptidase-like protein 6	Dpp6	310510000	361635000	0.219895	1.58241
NOT SIGNIFICANTLY CHANGED (p>0.05)
A2AE89;P10649;F6WHQ7;F6Y363;D3YZ29;D3YVP6;D3YX76;A2AE91;E9QAC8;D3YVP5;Q8R5I6;Q80W21;P15626;O35660;P19639	A2AE89;P10649	Glutathione S-transferase Mu 1	Gstm1	8.99762e+07	2.16712e+06	-5.37569	1.29446
P99024	P99024	Tubulin beta-5 chain	Tubb5	1835050000	1.42727e+09	-0.362564	1.29412
P67871;G3UZA4;G3UZJ5;G3UZX4;G3UWU5;G3UXG7	P67871;G3UZA4;G3UZJ5;G3UZX4	Casein kinase II subunit beta	Csnk2b	1.37387e+07	0	-10	1.29112
Q8BVE3	Q8BVE3	V-type proton ATPase subunit H	Atp6v1h	158332500	115578500	-0.454084	1.2875
Q3UHB1	Q3UHB1	5-nucleotidase domain-containing protein 3	Nt5dc3	4.22308e+07	1.93428e+07	-1.1265	1.28634
Q9EQU5-2;A2BE93;Q9EQU5;A2BE92;Q9EQU5-3	Q9EQU5-2;A2BE93;Q9EQU5;A2BE92	Protein SET	Set	38706000	7.14917e+06	-2.43671	1.28505
F8VPX1;E9PXY8;Q6A4J8-3;Q6A4J8;Q6A4J8-2;G3UWR8	F8VPX1;E9PXY8;Q6A4J8-3;Q6A4J8;Q6A4J8-2	Ubiquitin carboxyl-terminal hydrolase;Ubiquitin carboxyl-terminal hydrolase 7	Usp7	2.21222e+06	9.91378e+06	2.16394	1.28484
P15532;Q5NC80;Q5NC79	P15532;Q5NC80	Nucleoside diphosphate kinase A;Nucleoside diphosphate kinase	Nme1	1.31958e+07	6978250	-0.919143	1.27993
E9QN14;F8VPQ4;Q812A2	E9QN14;F8VPQ4;Q812A2	SLIT-ROBO Rho GTPase-activating protein 3	Srgap3	7.69352e+06	1489450	-2.36886	1.2754
Q76MZ3;H3BLQ0;Q3TTF6;H3BKU1;G3UWS4;Q7TNP2;H3BIV7;G3UWL2;H3BLE7;G3UXQ1;H3BJ83;H3BK50	Q76MZ3	Serine/threonine-protein phosphatase 2A 65 kDa regulatory subunit A alpha isoform	Ppp2r1a	2.03302e+08	1.65002e+08	-0.301141	1.27348
Q6ZQ38	Q6ZQ38	Cullin-associated NEDD8-dissociated protein 1	Cand1	1.56484e+07	2.98017e+06	-2.39255	1.26805
D3YUZ8;E9Q2L2;Q91XM9-3;Q91XM9-6;Q91XM9-8;Q91XM9;Q91XM9-2;Q91XM9-4;Q91XM9-7;D3YWU0;Q91XM9-5	D3YUZ8;E9Q2L2;Q91XM9-3;Q91XM9-6;Q91XM9-8;Q91XM9;Q91XM9-2;Q91XM9-4;Q91XM9-7;D3YWU0	Disks large homolog 2	Dlg2	6.56197e+07	3.03657e+07	-1.11169	1.26689
P62320	P62320	Small nuclear ribonucleoprotein Sm D3	Snrpd3	1.97567e+06	12201500	2.62665	1.26616
Q9CZU6;Q80X68	Q9CZU6	Citrate synthase, mitochondrial	Cs	3.76822e+08	1.76598e+08	-1.09341	1.26403
Q68FG2	Q68FG2		Sptbn2	2.46938e+07	0	-10	1.26326
Q9DBF1-2;Q9DBF1;G3UYR8;G3UY72;E9Q1G1;E9Q1H3	Q9DBF1-2;Q9DBF1;G3UYR8	Alpha-aminoadipic semialdehyde dehydrogenase	Aldh7a1	1.48686e+08	5.40007e+07	-1.46122	1.26127
Q9WV92-3;Q9WV92;Q9WV92-2;A2A839;A2A838;A2AD32;A2A842;A2A841;P48193-2;P48193	Q9WV92-3;Q9WV92;Q9WV92-2	Band 4.1-like protein 3;Band 4.1-like protein 3, N-terminally processed	Epb41l3	7.48407e+07	1.03685e+08	0.470308	1.25449
Q9DB77	Q9DB77	Cytochrome b-c1 complex subunit 2, mitochondrial	Uqcrc2	3.17043e+08	2.05413e+08	-0.62615	1.24925
Q61151	Q61151	Serine/threonine-protein phosphatase 2A 56 kDa regulatory subunit epsilon isoform	Ppp2r5e	2.65514e+06	0	-10	1.24566
P61021	P61021	Ras-related protein Rab-5B	Rab5b	6.43067e+06	1.91828e+07	1.57678	1.24314
Q8CBD0;Q8VCV2;Q9QYF9	Q8CBD0;Q8VCV2;Q9QYF9	Protein NDRG3	Ndrg3	1.24312e+08	8.74232e+07	-0.507876	1.24138
Q9R1T4-2;Q9R1T4-3;Q9R1T4;A2A3W1	Q9R1T4-2;Q9R1T4-3;Q9R1T4;A2A3W1	Septin-6	Sept6	1.64922e+07	0	-10	1.23867
Q80UM7	Q80UM7	Mannosyl-oligosaccharide glucosidase	Mogs	3.04233e+06	1.73014e+07	2.50764	1.23606
F8WHW6;O70161-2;O70161-3;O70161;F7C0X9	F8WHW6;O70161-2;O70161-3;O70161;F7C0X9	Phosphatidylinositol 4-phosphate 5-kinase type-1 gamma	Pip5k1c	2274500	12681500	2.4791	1.23423
P28663;D6RHL2	P28663	Beta-soluble NSF attachment protein	Napb	4.62013e+06	0	-10	1.23289
Q9CXL6;Q6PGI2;O88809	Q9CXL6;Q6PGI2;O88809	Neuronal migration protein doublecortin	Dcx	17490500	9802050	-0.835416	1.23216
P97300;H3BIX4;Z4YLB7;P97300-1;H3BKA7;P97300-4	P97300;H3BIX4;Z4YLB7;P97300-1	Neuroplastin	Nptn	9.66008e+08	864085000	-0.160862	1.22732
G3UX26;Q60930;D3YZT5;D3YUN8	G3UX26;Q60930	Voltage-dependent anion-selective channel protein 2	Vdac2	2.05613e+08	173570000	-0.244416	1.22537
P21956-2;P21956	P21956-2;P21956	Lactadherin	Mfge8	2.44528e+08	317920000	0.378662	1.222
Q8BG13;O89086;S4R2M6	Q8BG13;O89086;S4R2M6	Putative RNA-binding protein 3	Rbm3	1.63965e+07	4229500	-1.95483	1.21889
Q07076	Q07076	Annexin A7	Anxa7	33423500	1.83222e+07	-0.867273	1.21639
P08752	P08752	Guanine nucleotide-binding protein G(i) subunit alpha-2	Gnai2	76399500	9.76863e+07	0.354594	1.2157
Q9JMH6-2;Q9JMH6	Q9JMH6-2;Q9JMH6	Thioredoxin reductase 1, cytoplasmic	Txnrd1	16943500	7862000	-1.10776	1.21146
Q8R5L1;O35658	Q8R5L1;O35658	Complement component 1 Q subcomponent-binding protein, mitochondrial	C1qbp	3.00862e+08	1.87417e+08	-0.682851	1.2086
Q922Q8	Q922Q8	Leucine-rich repeat-containing protein 59	Lrrc59	7.29312e+07	175380500	1.26588	1.20779
P80315;G5E839;G3UYW5	P80315;G5E839	T-complex protein 1 subunit delta	Cct4	1.09587e+08	8.01458e+07	-0.451379	1.20683
P62259;D6REF3;F6WA09	P62259;D6REF3;F6WA09	14-3-3 protein epsilon	Ywhae	99614000	1.43653e+08	0.528166	1.20617
Q99P72;Q99P72-3;Q8BH78;Q8BHF5;Q99P72-1	Q99P72;Q99P72-3	Reticulon-4	Rtn4	1.46722e+08	1.04755e+08	-0.486065	1.19737
F6V6T4;Q9R0Q3;Q8BPI2	F6V6T4;Q9R0Q3	Transmembrane emp24 domain-containing protein 2	Tmed2	13783500	2.18967e+06	-2.65416	1.19692
P56564	P56564	Excitatory amino acid transporter 1	Slc1a3	1.27843e+08	8.15932e+07	-0.647849	1.19194
Q6PHN9	Q6PHN9	Ras-related protein Rab-35	Rab35	4408550	1.39103e+06	-1.66415	1.18506
Q9D0M3-2;Q9D0M3	Q9D0M3-2;Q9D0M3	Cytochrome c1, heme protein, mitochondrial	Cyc1	1.95433e+08	1.10744e+08	-0.819452	1.18158
P80317;E9QPA6;B1AT05;Q61390	P80317;E9QPA6	T-complex protein 1 subunit zeta	Cct6a	1.29834e+08	9.39338e+07	-0.466948	1.18032
P80314	P80314	T-complex protein 1 subunit beta	Cct2	1.11233e+08	8.86202e+07	-0.327876	1.17658
Q9D7N9	Q9D7N9	Adipocyte plasma membrane-associated protein	Apmap	2.4332e+07	14644600	-0.732484	1.17154
Q63844;D3Z3G6;D3Z6D8	Q63844;D3Z3G6;D3Z6D8	Mitogen-activated protein kinase 3;Mitogen-activated protein kinase	Mapk3	53207000	3.45737e+07	-0.621942	1.17118
Q8R081;G5E924;G3UY38;G3UY56;G3UYY3	Q8R081;G5E924;G3UY38	Heterogeneous nuclear ribonucleoprotein L	Hnrnpl	98732500	167880000	0.765833	1.16938
Q9CRD0-3;Q9CRD0-2;Q9CRD0	Q9CRD0-3;Q9CRD0-2;Q9CRD0	OCIA domain-containing protein 1	Ociad1	3.59032e+07	4.62642e+07	0.365784	1.16834
P55821;REV__Q9WTN3-4;REV__F6XZS9;REV__Q9WTN3-2;REV__Q9WTN3-3;REV__Q9WTN3	P55821	Stathmin-2	Stmn2	28540500	1.85533e+07	-0.621332	1.16627
Q9CQB4;Q9D855	Q9CQB4;Q9D855	Cytochrome b-c1 complex subunit 7	Uqcrb	44402000	1.91017e+06	-4.53885	1.16408
P20152;G5E846;G3X981;P15331-3;P31001;P15331;P15331-2	P20152	Vimentin	Vim	8402000	2.95838e+07	1.816	1.16352
Q6DFY2	Q6DFY2		Opcml	3.02738e+08	396980000	0.390995	1.1632
Q9Z204-4;Q9Z204-3;Q9Z204-2;Q9Z204-5;Q9Z204	Q9Z204-4;Q9Z204-3;Q9Z204-2;Q9Z204-5;Q9Z204	Heterogeneous nuclear ribonucleoproteins C1/C2	Hnrnpc	0	8.95293e+06	10	1.15668
B1AQW2;P10637-5;A2A5Y6;P10637-6;P10637-2;P10637;B1AQW4;B1AQW6;B1AQW5	B1AQW2;P10637-5;A2A5Y6;P10637-6;P10637-2;P10637	Microtubule-associated protein;Microtubule-associated protein tau	Mapt	2.20482e+08	2.60183e+08	0.23887	1.15147
Q8BL97-3;Q8BL97-4;Q8BL97-2;Q8BL97	Q8BL97-3;Q8BL97-4;Q8BL97-2;Q8BL97	Serine/arginine-rich splicing factor 7	Srsf7	12473550	39162000	1.65058	1.14985
Q8C2Q7;O35737	Q8C2Q7;O35737	Heterogeneous nuclear ribonucleoprotein H;Heterogeneous nuclear ribonucleoprotein H, N-terminally processed	Hnrnph1	2.91922e+08	3.57682e+08	0.293095	1.14878
Q9Z2X1-2;Q9Z2X1;J3QMQ5;J3QMT0;J3QM80;J3QP45	Q9Z2X1-2;Q9Z2X1;J3QMQ5;J3QMT0;J3QM80	Heterogeneous nuclear ribonucleoprotein F;Heterogeneous nuclear ribonucleoprotein F, N-terminally processed	Hnrnpf	2.79593e+07	40343000	0.528988	1.14018
P61161	P61161	Actin-related protein 2	Actr2	7.88762e+07	54448000	-0.53471	1.13975
Q9ERD7	Q9ERD7	Tubulin beta-3 chain	Tubb3	1.17013e+09	912855000	-0.358215	1.13954
Q9Z2U0;Q9CWH6	Q9Z2U0;Q9CWH6	Proteasome subunit alpha type-7;Proteasome subunit alpha type-7-like	Psma7;Psma8	83219500	52068500	-0.676511	1.13803
P12815-2;P12815	P12815-2;P12815	Programmed cell death protein 6	Pdcd6	5.38913e+06	0	-10	1.13467
P61027;Q9DD03;P61028	P61027	Ras-related protein Rab-10	Rab10	8.01253e+07	9.67602e+07	0.272155	1.12847
P47754;D6RCW7	P47754;D6RCW7	F-actin-capping protein subunit alpha-2	Capza2	1.14309e+08	8.05903e+07	-0.504262	1.12489
Q9QUJ7-2;Q9QUJ7	Q9QUJ7-2;Q9QUJ7	Long-chain-fatty-acid--CoA ligase 4	Acsl4	22598500	0	-10	1.1187
P17439	P17439	Glucosylceramidase	Gba	8.72283e+06	0	-10	1.11833
Q9CR68	Q9CR68	Cytochrome b-c1 complex subunit Rieske, mitochondrial;Cytochrome b-c1 complex subunit 11	Uqcrfs1	275285000	1.87423e+08	-0.554625	1.11773
Q9CQM8;O09167	Q9CQM8;O09167	60S ribosomal protein L21	Rpl21	0	3.08057e+07	10	1.11725
Q5PR72;Q3TXZ6;Q922S4	Q5PR72;Q3TXZ6;Q922S4	cGMP-dependent 3,5-cyclic phosphodiesterase	Pde2a	7.48283e+06	0	-10	1.11712
G5E866;Q99NB9	G5E866;Q99NB9	Splicing factor 3B subunit 1	Sf3b1	6.19233e+06	0	-10	1.11669
Q9R0Y5;Q9R0Y5-2;Z4YN97	Q9R0Y5;Q9R0Y5-2;Z4YN97	Adenylate kinase isoenzyme 1	Ak1	0	640917	10	1.11629
Q9ET30	Q9ET30	Transmembrane 9 superfamily member 3	Tm9sf3	4606550	0	-10	1.1161
E9QAN4;G3UW47;Q6TA13;E9Q9G6;P33173	E9QAN4;G3UW47;Q6TA13;E9Q9G6;P33173	Kinesin-like protein KIF1A	Kif1a	6253000	0	-10	1.11589
F6QKK2;Q8VEH3;Q9CQW2	F6QKK2;Q8VEH3;Q9CQW2	ADP-ribosylation factor-like protein 8A;ADP-ribosylation factor-like protein 8B	Arl8a;Arl8b	2.07592e+07	5.81883e+06	-1.83495	1.11522
P14733	P14733	Lamin-B1	Lmnb1	18154000	14698500	-0.304619	1.11272
P35279-2;P35279;D3YV69	P35279-2;P35279;D3YV69	Ras-related protein Rab-6A	Rab6a	5.28098e+06	0	-10	1.11179
Q5UE59;E9Q7C9;Q7TNF4;Q8CD76;O88447	Q5UE59;E9Q7C9;Q7TNF4;Q8CD76;O88447	Kinesin light chain 1	Klc1	0	2671150	10	1.10894
Q8C4G3;Q8C288;A2AQC3;O70228;D3YV00;P98195-2;P98195	Q8C4G3;Q8C288;A2AQC3;O70228	Probable phospholipid-transporting ATPase IIA	Atp9a	7057500	0	-10	1.10822
P97807-2;P97807;H3BKG7	P97807-2;P97807	Fumarate hydratase, mitochondrial	Fh	181918500	100335000	-0.858467	1.1073
Q64735-2;Q64735	Q64735-2;Q64735	Complement component receptor 1-like protein	Cr1l	1.29308e+07	0	-10	1.10695
P32921-2;P32921	P32921-2;P32921	Tryptophan--tRNA ligase, cytoplasmic;T1-TrpRS;T2-TrpRS	Wars	8.13517e+06	0	-10	1.10586
P59108	P59108	Copine-2	Cpne2	7.53367e+06	0	-10	1.1046
Q9DCN2-2;Q9DCN2;F2Z456	Q9DCN2-2;Q9DCN2;F2Z456	NADH-cytochrome b5 reductase 3;NADH-cytochrome b5 reductase 3 membrane-bound form;NADH-cytochrome b5 reductase 3 soluble form	Cyb5r3	278760000	166925000	-0.739824	1.10437
A2AJ72;Q3TIX6;F7AM43;A2AJ71	A2AJ72;Q3TIX6;F7AM43		Fubp3	4.81272e+06	0	-10	1.10409
Q5XJY5	Q5XJY5	Coatomer subunit delta	Arcn1	5837800	0	-10	1.10346
Q9QYB5-2;Q9QYB5	Q9QYB5-2;Q9QYB5	Gamma-adducin	Add3	9.34367e+06	2.10583e+06	-2.1496	1.10161
Q9CWZ3-2;Q9CWZ3	Q9CWZ3-2;Q9CWZ3	RNA-binding protein 8A	Rbm8a	0	1.75378e+06	10	1.09693
B2RUJ5-3;B2RUJ5;B2RUJ5-2	B2RUJ5-3;B2RUJ5	Amyloid beta A4 precursor protein-binding family A member 1	Apba1	0	8.01067e+06	10	1.09455
P05063	P05063	Fructose-bisphosphate aldolase C	Aldoc	9093500	0	-10	1.09289
Q99L45;E0CXJ3	Q99L45;E0CXJ3	Eukaryotic translation initiation factor 2 subunit 2	Eif2s2	0	2.59128e+06	10	1.09242
Q9CQD1	Q9CQD1	Ras-related protein Rab-5A	Rab5a	9.77183e+06	0	-10	1.0921
Q3UUQ7	Q3UUQ7	GPI inositol-deacylase	Pgap1	4370450	10554400	1.27199	1.09124
P51655	P51655	Glypican-4;Secreted glypican-4	Gpc4	51967000	2.06642e+07	-1.33046	1.09073
E0CZ90;G3X9V0;P97372	E0CZ90;G3X9V0;P97372	Proteasome activator complex subunit 2	Psme2	1143100	0	-10	1.09031
Q91VE0	Q91VE0	Long-chain fatty acid transport protein 4	Slc27a4	7.84233e+06	0	-10	1.08994
P23780	P23780	Beta-galactosidase	Glb1	1.18773e+07	0	-10	1.08964
Q5SVG5;Q5SVG4;O35643	Q5SVG5;Q5SVG4;O35643	AP-1 complex subunit beta-1	Ap1b1	1.59313e+07	5.08537e+06	-1.64744	1.08962
A2AWI9;A2AWI7;Q8R3V5-3;Q8R3V5-1;Q8R3V5	A2AWI9;A2AWI7;Q8R3V5-3;Q8R3V5-1;Q8R3V5	Endophilin-B2	Sh3glb2	1.03148e+07	0	-10	1.08944
Q91VC3;E9PV04;A2AFK7	Q91VC3;E9PV04;A2AFK7	Eukaryotic initiation factor 4A-III;Eukaryotic initiation factor 4A-III, N-terminally processed	Eif4a3;Gm8994	0	4643100	10	1.08803
J3QMG3;Q60931	J3QMG3;Q60931	Voltage-dependent anion-selective channel protein 3	Vdac3	1.43113e+08	1.1564e+08	-0.307515	1.08781
Q3U2G2;Q61316	Q3U2G2;Q61316	Heat shock 70 kDa protein 4	Hspa4	1.01927e+08	8.38013e+07	-0.282496	1.0874
Q02053	Q02053	Ubiquitin-like modifier-activating enzyme 1	Uba1	1.66278e+08	124214000	-0.420772	1.08654
Q9JKB1;P58321	Q9JKB1;P58321	Ubiquitin carboxyl-terminal hydrolase isozyme L3;Ubiquitin carboxyl-terminal hydrolase isozyme L4	Uchl3;Uchl4	6783000	0	-10	1.08653
E9Q039;Q11011;F6QYF8;E9Q6F4;F6V7K3;F2Z3V5;F7ANF4	E9Q039;Q11011;F6QYF8;E9Q6F4	Puromycin-sensitive aminopeptidase	Npepps	79569000	65889500	-0.272158	1.0848
Q8VDN2	Q8VDN2	Sodium/potassium-transporting ATPase subunit alpha-1	Atp1a1	3.19228e+08	2.41988e+08	-0.399651	1.08369
D3Z4S3	D3Z4S3	Putative peptidyl-tRNA hydrolase PTRHD1	Ptrhd1	8.93167e+06	0	-10	1.08263
Q9D0K2;Q3UJQ9	Q9D0K2;Q3UJQ9	Succinyl-CoA:3-ketoacid coenzyme A transferase 1, mitochondrial;Succinyl-CoA:3-ketoacid-coenzyme A transferase	Oxct1	941205000	5.40578e+08	-0.800005	1.08123
D3Z3B8;H7BWY4;E9Q9H0;Q811D0-2;Q811D0;Q811D0-3;F6UDT8;S4R2T8	D3Z3B8;H7BWY4;E9Q9H0;Q811D0-2;Q811D0;Q811D0-3;F6UDT8;S4R2T8	Disks large homolog 1	Dlg1	7211000	0	-10	1.07899
B7ZDD7;H7BX88;P47934	B7ZDD7;H7BX88;P47934	Carnitine O-acetyltransferase	Crat	8131000	0	-10	1.07823
Q8VCE0;Q6PIC6;Q9Z1W8;Q91WH7;E9QNX7;Q64436	Q8VCE0;Q6PIC6	Sodium/potassium-transporting ATPase subunit alpha-3	Atp1a3	2.69978e+09	2260650000	-0.256106	1.0776
P81117;Q3UKN6;S4R2R9	P81117;Q3UKN6	Nucleobindin-2;Nesfatin-1	Nucb2	33949000	4.71313e+07	0.473317	1.07735
P49443;Q99NF7;P36993-2;P36993-4;P36993;P36993-3;P36993-5	P49443	Protein phosphatase 1A	Ppm1a	2.46043e+06	0	-10	1.07622
H3BKP5;H3BJR6;H3BJ27;Q8BHK2	H3BKP5;H3BJR6;H3BJ27;Q8BHK2	Sodium channel subunit beta-3	Scn3b	3.38983e+06	0	-10	1.07507
G5E8R3;E9QPD7;Q05920	G5E8R3;E9QPD7;Q05920	Pyruvate carboxylase;Pyruvate carboxylase, mitochondrial	Pcx;Pc	1.30433e+08	1.82792e+08	0.48689	1.07454
Q6R891;Q6R891-2	Q6R891;Q6R891-2	Neurabin-2	Ppp1r9b	8374250	1.84867e+06	-2.17947	1.07272
P62838;P61079;P61080	P62838;P61079;P61080	Ubiquitin-conjugating enzyme E2 D2;Ubiquitin-conjugating enzyme E2 D3;Ubiquitin-conjugating enzyme E2 D1	Ube2d2;Ube2d3;Ube2d1	14156100	4.44833e+06	-1.67009	1.06943
P08553;D3YZ35	P08553	Neurofilament medium polypeptide	Nefm	0	2784650	10	1.06884
Q9ESN4	Q9ESN4	Complement C1q-like protein 3	C1ql3	8.29183e+06	0	-10	1.0686
P63242;J3QPS8;Q8BGY2	P63242;J3QPS8	Eukaryotic translation initiation factor 5A-1	Eif5a	2.54403e+07	1.54348e+07	-0.720928	1.06478
Q8BTG7-2;Q8BTG7;E0CZ50;Q8BTG7-3	Q8BTG7-2;Q8BTG7;E0CZ50;Q8BTG7-3	Protein NDRG4	Ndrg4	4595000	0	-10	1.06391
Q8VEH5	Q8VEH5	EPM2A-interacting protein 1	Epm2aip1	1.27472e+07	0	-10	1.06324
Q8VDP4	Q8VDP4	Cell cycle and apoptosis regulator protein 2	Ccar2	0	1860850	10	1.06048
H3BLG5;Q3TMX0;O08992;A2AKJ9;A2AKJ6	H3BLG5;Q3TMX0;O08992;A2AKJ9;A2AKJ6	Syntenin-1	Sdcbp	2.48618e+06	0	-10	1.06042
P51881	P51881	ADP/ATP translocase 2;ADP/ATP translocase 2, N-terminally processed	Slc25a5	1.86628e+08	139070000	-0.424357	1.05979
Q9R0A0	Q9R0A0	Peroxisomal membrane protein PEX14	Pex14	0	2424150	10	1.05907
Q9Z2W1	Q9Z2W1	Serine/threonine-protein kinase 25	Stk25	4.69448e+06	0	-10	1.05796
Q8BFU3-3;Q8BFU3;Q8BFU3-4;Q8BFU3-5;Q8BFU3-2	Q8BFU3-3;Q8BFU3;Q8BFU3-4;Q8BFU3-5;Q8BFU3-2	RING finger protein 214	Rnf214	4.67832e+06	0	-10	1.05417
Q9JJU8	Q9JJU8	SH3 domain-binding glutamic acid-rich-like protein	Sh3bgrl	0	3.67203e+06	10	1.0532
Q7TQ33	Q7TQ33	RGM domain family member B	Rgmb	4378000	0	-10	1.05047
Q99L04	Q99L04	Dehydrogenase/reductase SDR family member 1	Dhrs1	4085300	1.15513e+06	-1.82238	1.04961
Q8R0B4;Q8BLD4;Q6VYI5;Q6VYI4;Q921F2	Q8R0B4;Q8BLD4;Q6VYI5;Q6VYI4;Q921F2	TAR DNA-binding protein 43	Tardbp	5.48573e+07	3.95493e+07	-0.472031	1.04874
S4R238;Q9D9P1;D3Z0L4;Q9CRB9	S4R238;Q9D9P1;D3Z0L4;Q9CRB9	MICOS complex subunit Mic19	Chchd3	5.70828e+06	0	-10	1.04829
P06745;F6SAC3;CON__Q3ZBD7	P06745;F6SAC3	Glucose-6-phosphate isomerase	Gpi;Gm1840	2.12697e+08	179365000	-0.245899	1.04815
E9PXB7;Q8CFI0-3;Q8CFI0;G3X9H8;Q8CFI0-2	E9PXB7;Q8CFI0-3;Q8CFI0;G3X9H8;Q8CFI0-2	E3 ubiquitin-protein ligase NEDD4-like;E3 ubiquitin-protein ligase	Nedd4l	3.69798e+06	0	-10	1.04682
Q3TDN2-2;Q3TDN2;D3Z2H4;D3YUP4;D3Z4G9	Q3TDN2-2;Q3TDN2;D3Z2H4	FAS-associated factor 2	Faf2	8.95683e+06	0	-10	1.04469
A2ATS6;Q7M6Z0	A2ATS6;Q7M6Z0	Reticulon-4 receptor-like 2	Rtn4rl2	6.35032e+06	0	-10	1.04448
A2A699;A2A699-2	A2A699;A2A699-2	Protein FAM171A2	Fam171a2	7.48877e+07	3.85013e+07	-0.95982	1.0369
Q9Z1S5-2;Q9Z1S5	Q9Z1S5-2;Q9Z1S5	Neuronal-specific septin-3	Sept3	1.87648e+08	1.41631e+08	-0.405891	1.03313
A2ASZ8;A2ASZ8-4;A2ASZ8-5;A2ASZ8-2;A2ASZ8-3;Z4YLR9;F6RC04	A2ASZ8;A2ASZ8-4;A2ASZ8-5;A2ASZ8-2;A2ASZ8-3;Z4YLR9	Calcium-binding mitochondrial carrier protein SCaMC-2	Slc25a25	6.55587e+06	1469650	-2.15731	1.02989
P48758	P48758	Carbonyl reductase [NADPH] 1	Cbr1	17967000	9.32167e+06	-0.94669	1.02743
Q9CZC8;D3YXW0	Q9CZC8	Secernin-1	Scrn1	1.19838e+07	0	-10	1.02662
Q9CPX4;P49945;P29391;H3BKD3	Q9CPX4;P49945;P29391;H3BKD3	Ferritin;Ferritin light chain 2;Ferritin light chain 1	Ftl1;Ftl2	4862050	0	-10	1.02468
A2AUK5;A2AUK8;Q9Z2H5;Q9Z2H5-2;A2AUK7;Q9Z2H5-3;A2AUK6;E9PV14	A2AUK5;A2AUK8;Q9Z2H5;Q9Z2H5-2;A2AUK7;Q9Z2H5-3;A2AUK6;E9PV14	Band 4.1-like protein 1	Epb4.1l1;Epb41l1	1.52882e+08	2.09973e+08	0.457791	1.02451
Q14C51	Q14C51	Pentatricopeptide repeat domain-containing protein 3, mitochondrial	Ptcd3	5.63448e+06	0	-10	1.02112
O08749	O08749	Dihydrolipoyl dehydrogenase, mitochondrial	Dld	2.34488e+08	1.49752e+08	-0.646944	1.02017
D3Z7P3;D3Z7P4;D3Z7P3-2;F7B327;F6U529;D3Z7P5	D3Z7P3;D3Z7P4;D3Z7P3-2	Glutaminase kidney isoform, mitochondrial	Gls	2.27962e+08	1.35262e+08	-0.753042	1.01932
Q62433;E9Q514;E9Q5I8;E9Q3F9;E9PVF3;E9Q0J8;E9PZC7;E9Q7G8;E9Q147;E9Q7V2;F6VLR8	Q62433	Protein NDRG1	Ndrg1	2.30259e+07	1.22578e+07	-0.909556	1.01195
Q8CBB7;P22892	Q8CBB7;P22892	AP-1 complex subunit gamma-1	Ap1g1	4.00193e+06	0	-10	1.01035
Q9ES97-2;Q9ES97;Q9ES97-5;Q9ES97-4	Q9ES97-2;Q9ES97;Q9ES97-5	Reticulon-3	Rtn3	5.24738e+07	3.65002e+07	-0.523695	1.00299
Z4YK42;Q8C5H8-2;Q8C5H8-4;Q8C5H8-3;Q8C5H8	Z4YK42;Q8C5H8-2;Q8C5H8-4;Q8C5H8-3;Q8C5H8	NAD kinase 2, mitochondrial	Nadk2	1.22828e+07	0	-10	1.00286
Q8K1J6;Q8K1J6-2	Q8K1J6;Q8K1J6-2	CCA tRNA nucleotidyltransferase 1, mitochondrial	Trnt1	2.35444e+07	1.12776e+07	-1.06193	1.00232
D3YUQ9;E9QN08;Q80T06;P57776;P57776-3;D3YZT9;Q91VK2;F6ZFU0;P57776-2;D3Z7N2;D3YY68	D3YUQ9;E9QN08;Q80T06;P57776;P57776-3;D3YZT9;Q91VK2;F6ZFU0;P57776-2;D3Z7N2	Elongation factor 1-delta	Eef1d	8.92348e+06	0	-10	1.00004
P17427;E9PWD0;F6VSP9	P17427	AP-2 complex subunit alpha-2	Ap2a2	2.12207e+08	1.3773e+08	-0.623625	0.999429
P24270;A2AL20	P24270;A2AL20	Catalase	Cat	1.06955e+08	8.15762e+07	-0.390782	0.998889
Q925I8;E9PX28;E9PXQ7	Q925I8;E9PX28;E9PXQ7		Pcdh10	16495000	3.47317e+06	-2.24771	0.998359
O35344	O35344	Importin subunit alpha-4	Kpna3	6932700	3047900	-1.1856	0.994499
P63101;D3YXN6;D3YXF4	P63101	14-3-3 protein zeta/delta	Ywhaz	2.42353e+08	211425000	-0.196966	0.993432
Q3UUI3;Q3UUI3-2	Q3UUI3;Q3UUI3-2	Acyl-coenzyme A thioesterase THEM4	Them4	1.44483e+07	0	-10	0.991689
Q02257	Q02257	Junction plakoglobin	Jup	3.92317e+06	11501700	1.55176	0.991641
P29758	P29758	Ornithine aminotransferase, mitochondrial	Oat	3.09095e+08	1.18367e+08	-1.38479	0.991626
Q91VA7;V9GXV0	Q91VA7		Idh3b	1.34615e+08	1.05429e+08	-0.352569	0.98375
Q921W2;P70318	Q921W2;P70318	Nucleolysin TIAR	Tial1	0	1.44237e+07	10	0.9781
Q8BH95;F6T930	Q8BH95;F6T930	Enoyl-CoA hydratase, mitochondrial	Echs1	9.22092e+07	5.52143e+07	-0.739867	0.974618
Q9JK48;Q9JK48-2	Q9JK48;Q9JK48-2	Endophilin-B1	Sh3glb1	0	6.38742e+06	10	0.973198
Q3TYE5;Q8BLK3;F6SB80	Q3TYE5;Q8BLK3	Limbic system-associated membrane protein	Lsamp	2.27162e+08	2.56692e+08	0.176317	0.971112
P63276	P63276	40S ribosomal protein S17	Rps17	1.0848e+08	8.13058e+07	-0.415996	0.969764
Q9R1P4	Q9R1P4	Proteasome subunit alpha type-1	Psma1	1.29258e+07	0	-10	0.964814
E9PXF0	E9PXF0		Pcdh17	2.26622e+07	0	-10	0.964494
Q922Q9-2;Q922Q9;D3YWG2;G8JL55	Q922Q9-2;Q922Q9;D3YWG2;G8JL55	Chitinase domain-containing protein 1	Chid1	7.79657e+07	9.78657e+07	0.327964	0.964076
Q5F258;Q68FF6	Q5F258;Q68FF6	ARF GTPase-activating protein GIT1	Git1	4.56438e+06	0	-10	0.962144
P35951	P35951	Low-density lipoprotein receptor	Ldlr	6851000	0	-10	0.96073
P50518;Q9D593	P50518;Q9D593	V-type proton ATPase subunit E 1;V-type proton ATPase subunit E 2	Atp6v1e1;Atp6v1e2	9.42162e+07	7.90067e+07	-0.254	0.960193
O88844;D3YVY3	O88844	Isocitrate dehydrogenase [NADP] cytoplasmic	Idh1	163845000	115874500	-0.499769	0.959618
Q9DC50	Q9DC50	Peroxisomal carnitine O-octanoyltransferase	Crot	8472350	0	-10	0.954237
Q9JKK7;Q9JKK7-2;Q9JKK7-3	Q9JKK7;Q9JKK7-2	Tropomodulin-2	Tmod2	16964500	1.13601e+07	-0.578548	0.95273
Q9DCT8	Q9DCT8	Cysteine-rich protein 2	Crip2	13549500	0	-10	0.952462
Q8VCX5;Q8VCX5-3;Q8VCX5-2;E9Q9E0	Q8VCX5;Q8VCX5-3;Q8VCX5-2;E9Q9E0	Calcium uptake protein 1, mitochondrial	Micu1	1.05456e+07	2.71292e+06	-1.95872	0.950266
P35822	P35822	Receptor-type tyrosine-protein phosphatase kappa	Ptprk	1.31648e+07	4595000	-1.51855	0.945525
P17426-2;P17426;F6TPX8	P17426-2;P17426	AP-2 complex subunit alpha-1	Ap2a1	7.52002e+07	4.22078e+07	-0.833225	0.944452
Q60668-3;Q60668;F6ZV59;G5E8G0;G3X9W0;Q60668-4;Q60668-2;E9Q5B6;F6SHF3;F7A465;Q9D3U4	Q60668-3;Q60668;F6ZV59;G5E8G0;G3X9W0;Q60668-4;Q60668-2	Heterogeneous nuclear ribonucleoprotein D0	Hnrnpd	1.14037e+08	97756500	-0.222242	0.943167
P48318	P48318	Glutamate decarboxylase 1	Gad1	1.43892e+06	0	-10	0.942301
Q06185;Q8BTB6	Q06185	ATP synthase subunit e, mitochondrial	Atp5i	1.16037e+07	3786500	-1.61564	0.942254
Q9Z2D6-2;Q9Z2D6;D3Z7U4;D3YY81	Q9Z2D6-2;Q9Z2D6	Methyl-CpG-binding protein 2	Mecp2	67155000	43218000	-0.635863	0.940431
Q45VK5;Q9Z1X4-2;Q9Z1X4;Q9Z1X4-3	Q45VK5;Q9Z1X4-2;Q9Z1X4;Q9Z1X4-3	Interleukin enhancer-binding factor 3	Ilf3	2.35188e+07	1.39233e+07	-0.756312	0.940272
H3BL49;P42932;H3BJB6;H3BKR8;H3BLL1;H3BKG2	H3BL49;P42932;H3BJB6	T-complex protein 1 subunit theta	Cct8	73577500	60356000	-0.285767	0.940152
Q62167;P16381	Q62167;P16381	ATP-dependent RNA helicase DDX3X;Putative ATP-dependent RNA helicase Pl10	Ddx3x;D1Pas1	3.57568e+07	5.31647e+07	0.572249	0.940015
Q91VD9	Q91VD9	NADH-ubiquinone oxidoreductase 75 kDa subunit, mitochondrial	Ndufs1	1.55085e+08	95874000	-0.693849	0.938709
S4R2D0;S4R285;S4R245;S4R1F9;S4R249;S4R291;Q8C8R3-5;Q8C8R3;Q8C8R3-2;Q8C8R3-4;S4R2H6;S4R2F3;S4R1J9;S4R2T7;S4R1V6;S4R1I1;S4R2D6;Q8C8R3-8;Q8C8R3-7;Q8C8R3-6;S4R2B2;S4R2R5;Q8C8R3-3;S4R1M4	S4R2D0;S4R285;S4R245;S4R1F9;S4R249;S4R291;Q8C8R3-5;Q8C8R3;Q8C8R3-2;Q8C8R3-4;S4R2H6;S4R2F3;S4R1J9;S4R2T7	Ankyrin-2	Ank2	3.44813e+07	22377500	-0.623767	0.929448
Q9Z2Q6	Q9Z2Q6	Septin-5	Sept5	93703500	7.14423e+07	-0.391324	0.922923
P56480	P56480	ATP synthase subunit beta, mitochondrial	Atp5b	6.29662e+09	3.57418e+09	-0.816963	0.921265
Q6ZWN5;F7CJS8;D3YWH9;Q9CXW7	Q6ZWN5;F7CJS8;D3YWH9;Q9CXW7	40S ribosomal protein S9	Rps9	9.99102e+06	0	-10	0.920039
E9QPW8;P27546-3;P27546-2;P27546	E9QPW8;P27546-3;P27546-2;P27546	Microtubule-associated protein 4	Map4	3736350	0	-10	0.919635
P61087;D3Z4U3;F8WIC2	P61087;D3Z4U3	Ubiquitin-conjugating enzyme E2 K	Ube2k	25134500	8262000	-1.60511	0.919359
Q62108-3;Q62108;Q62108-2;B1AR31;J3KMS4;E9PXG2;E9Q3Z8;F6TPQ6;G3UZL5	Q62108-3;Q62108;Q62108-2	Disks large homolog 4	Dlg4	1.22868e+08	1.09493e+08	-0.166272	0.916735
Q924B0;O55023;Q80ZJ2;D3Z703	Q924B0;O55023;Q80ZJ2	Inositol monophosphatase 1	Impa1	1.17085e+08	136420000	0.220497	0.916059
Q8K341-5;Q8K341-2;Q8K341-4;Q8K341-3;Q8K341;F7CID0	Q8K341-5;Q8K341-2;Q8K341-4;Q8K341-3;Q8K341	Alpha-tubulin N-acetyltransferase 1	Atat1	7553300	3332650	-1.18044	0.915533
P35293	P35293	Ras-related protein Rab-18	Rab18	1.89667e+07	4432500	-2.09727	0.915154
Q8R127;F6S0R8;J3QNN5	Q8R127;F6S0R8	Saccharopine dehydrogenase-like oxidoreductase	Sccpdh	2.12031e+07	7.17733e+06	-1.56276	0.910197
Q3UVW2;P22723-2;P22723;Q8C7N0	Q3UVW2;P22723-2;P22723;Q8C7N0	Gamma-aminobutyric acid receptor subunit gamma-2	Gabrg2	5.52723e+06	1.20902e+06	-2.19272	0.908865
O35188	O35188	Fractalkine;Processed fractalkine	Cx3cl1	3.77513e+06	0	-10	0.902775
F8VQD7;Q05909;D3Z2S6;E9Q6E7;D6RD11	F8VQD7;Q05909	Receptor-type tyrosine-protein phosphatase gamma	Ptprg	7.61957e+06	0	-10	0.897836
G3UWN9;G3UXZ5;P97371;G3UXY0;G3X9K9	G3UWN9;G3UXZ5;P97371;G3UXY0	Proteasome activator complex subunit 1	Psme1	7.67642e+06	2.08783e+06	-1.87843	0.897701
Q8BGD9	Q8BGD9	Eukaryotic translation initiation factor 4B	Eif4b	4.53278e+06	384183	-3.56053	0.895474
O35593	O35593	26S proteasome non-ATPase regulatory subunit 14	Psmd14	16308550	5792600	-1.49335	0.894855
E9Q5L3;Q9DBL1	E9Q5L3;Q9DBL1	Short/branched chain specific acyl-CoA dehydrogenase, mitochondrial	Acadsb	2.62093e+07	5.26683e+06	-2.31507	0.893995
Q9CR61	Q9CR61	NADH dehydrogenase [ubiquinone] 1 beta subcomplex subunit 7	Ndufb7	9.12842e+06	0	-10	0.893277
Q9QYS2	Q9QYS2	Metabotropic glutamate receptor 3	Grm3	69504000	92819500	0.417332	0.890398
Q8BHH2	Q8BHH2	Ras-related protein Rab-9B	Rab9b	10792500	0	-10	0.885313
F7D3N3;Q8BGT8;F6U6Z2;Q8BGT8-2	F7D3N3;Q8BGT8;F6U6Z2;Q8BGT8-2	Phytanoyl-CoA hydroxylase-interacting protein-like	Phyhipl	2.06418e+07	17142000	-0.268036	0.885012
G5E829	G5E829	Calcium-transporting ATPase	Atp2b1	4.42653e+08	361650000	-0.291583	0.884189
A0JNY3;Q8BUV3	A0JNY3;Q8BUV3	Gephyrin;Molybdopterin adenylyltransferase;Molybdopterin molybdenumtransferase	Gphn	3.79483e+06	13597000	1.84118	0.883088
Q5SW88;P62821;Q5SW87;Q5SW86	Q5SW88;P62821;Q5SW87	Ras-related protein Rab-1A	Rab1;Rab1A	96899500	7.51078e+07	-0.367526	0.882761
P62830;A2A6F8	P62830;A2A6F8	60S ribosomal protein L23	Rpl23	5630500	13470000	1.25841	0.879909
Q9DBG3;Q9DBG3-2;H3BKM0;H3BIY9;H3BJ06	Q9DBG3;Q9DBG3-2;H3BKM0;H3BIY9	AP-2 complex subunit beta	Ap2b1	2.36128e+08	1.71742e+08	-0.459331	0.878502
E9Q6Z0;E9PV12;G3X914;Q9D5V5	E9Q6Z0;E9PV12;G3X914;Q9D5V5	Cullin-5	Cul5	3.72128e+06	0	-10	0.877721
P62761	P62761	Visinin-like protein 1	Vsnl1	43076000	29449000	-0.548666	0.874313
G3UYJ3;A2AKV9;A2AKW0;Q5HZI9	G3UYJ3;A2AKV9;A2AKW0;Q5HZI9	Solute carrier family 25 member 51	Slc25a51	2.77538e+06	0	-10	0.87294
E9Q3Q6;E9Q4G8;Q61490;F6QH25;Q5MPX5	E9Q3Q6;E9Q4G8;Q61490;F6QH25	CD166 antigen	Alcam	3.19312e+08	2.59892e+08	-0.297055	0.865851
P63037;B1AXY1;B1AXX9;B1AXY0	P63037;B1AXY1	DnaJ homolog subfamily A member 1	Dnaja1	6.01408e+07	31081000	-0.952312	0.865061
Q60649;E9PY58;D3Z7V2;D3YZF1	Q60649;E9PY58	Caseinolytic peptidase B protein homolog	Clpb	1.77248e+07	1.29503e+07	-0.452783	0.864721
Q9CZ13	Q9CZ13	Cytochrome b-c1 complex subunit 1, mitochondrial	Uqcrc1	426330000	291360000	-0.549168	0.86324
Q6PCP5-2;F7B1A4;F6VAL0	Q6PCP5-2;F7B1A4;F6VAL0	Mitochondrial fission factor	Mff	3.82953e+07	1.46838e+07	-1.38294	0.861988
H7BX95;Q6PDM2;Q6PDM2-3;Q6PDM2-2;F7AI47;F6QXN3;Q9D0B0	H7BX95;Q6PDM2;Q6PDM2-3;Q6PDM2-2	Serine/arginine-rich splicing factor 1	Srsf1	9.59088e+07	158385000	0.7237	0.860229
Q9CRC8	Q9CRC8	Leucine-rich repeat-containing protein 40	Lrrc40	2525600	0	-10	0.85291
Q9D024-2;Q9D024;F7C265;Q9D024-3;B1AR93	Q9D024-2;Q9D024	Coiled-coil domain-containing protein 47	Ccdc47	65664500	41809000	-0.6513	0.852588
Q78PY7;Q3TJ56;E9Q3E9	Q78PY7;Q3TJ56	Staphylococcal nuclease domain-containing protein 1	Snd1	2.26267e+08	2.82643e+08	0.320959	0.852406
P70372	P70372	ELAV-like protein 1	Elavl1	57621500	4.13108e+07	-0.480087	0.851196
P68134;P68033;P63268;P62737;D3YZY0;D3Z2K3	P68134;P68033;P63268;P62737;D3YZY0;D3Z2K3	Actin, alpha skeletal muscle;Actin, alpha cardiac muscle 1;Actin, gamma-enteric smooth muscle;Actin, aortic smooth muscle	Acta1;Actc1;Actg2;Acta2	414730000	2.82467e+08	-0.554092	0.84876
P48678-2;P48678;D3YUF7;P48678-3	P48678-2;P48678;D3YUF7;P48678-3	Prelamin-A/C;Lamin-A/C	Lmna	29729500	21528500	-0.465647	0.847733
Q8C1A5	Q8C1A5	Thimet oligopeptidase	Thop1	2.24228e+07	1.53597e+07	-0.545822	0.842926
Q9EP72	Q9EP72	ER membrane protein complex subunit 7	Emc7	4.37372e+07	23360000	-0.904819	0.841538
Q6P5F6;F6YTC4	Q6P5F6;F6YTC4	Zinc transporter ZIP10	Slc39a10	1.19793e+08	155095000	0.372607	0.841119
Q64332-2;Q64332	Q64332-2;Q64332	Synapsin-2	Syn2	8.47987e+07	6.44183e+07	-0.39657	0.840629
P58281;P58281-2;H7BX01;E0CXD1;F6U775	P58281;P58281-2;H7BX01;E0CXD1	Dynamin-like 120 kDa protein, mitochondrial;Dynamin-like 120 kDa protein, form S1	Opa1	64907000	5.37183e+07	-0.27296	0.838244
Q8K2B3	Q8K2B3	Succinate dehydrogenase [ubiquinone] flavoprotein subunit, mitochondrial	Sdha	3.28753e+08	2.26307e+08	-0.538726	0.838094
Q9D8L3;Q62186	Q9D8L3;Q62186	Translocon-associated protein subunit delta	Ssr4	39955500	3.22927e+07	-0.307188	0.837567
P57746	P57746	V-type proton ATPase subunit D	Atp6v1d	3.15008e+07	41499500	0.397704	0.835808
Q3U8S1;A2APM5;A2APM3;A2APM4;E9QKM8;Q80X37;A2APM1;A2APM2;P15379-2;P15379-3;P15379-6;P15379-11;P15379-5;P15379-10;P15379-9;P15379-4;P15379-8;P15379-7;P15379;P15379-12;P15379-13	Q3U8S1;A2APM5;A2APM3;A2APM4;E9QKM8;Q80X37;A2APM1;A2APM2;P15379-2;P15379-3;P15379-6;P15379-11;P15379-5;P15379-10;P15379-9;P15379-4;P15379-8;P15379-7;P15379;P15379-12;P15379-13	CD44 antigen	Cd44	7.45367e+06	1356950	-2.45758	0.83148
Q9CZD3	Q9CZD3	Glycine--tRNA ligase	Gars	2.13712e+07	1.19817e+07	-0.834837	0.830641
I7HJS1;O08579;Q3THM8	I7HJS1;O08579	Emerin	Emd	1.12783e+07	3.15512e+07	1.48414	0.829402
Q9CQA3	Q9CQA3	Succinate dehydrogenase [ubiquinone] iron-sulfur subunit, mitochondrial	Sdhb	1.08233e+08	7.10327e+07	-0.607581	0.827975
Q5PR73	Q5PR73	GTP-binding protein Di-Ras2	Diras2	1.22192e+07	6.25333e+06	-0.966454	0.822053
E9Q4T8;Q9JLV5	E9Q4T8;Q9JLV5	Cullin-3	Cul3	7.35733e+06	1.36297e+06	-2.43243	0.81993
P62918	P62918	60S ribosomal protein L8	Rpl8	1.49757e+06	7.90467e+06	2.40008	0.818074
P68369;P05214	P68369;P05214	Tubulin alpha-1A chain;Tubulin alpha-3 chain	Tuba1a;Tuba3a	1.00202e+10	1.14376e+10	0.190878	0.817988
Q6P9K9;E9Q2X2;Q6P9K9-2;E9Q3Q4;Q8C985	Q6P9K9;E9Q2X2;Q6P9K9-2	Neurexin-3	Nrxn3	1.50868e+08	187520000	0.313756	0.815074
Q9Z0N1;A2AAW9;Q9Z0N2	Q9Z0N1;A2AAW9;Q9Z0N2	Eukaryotic translation initiation factor 2 subunit 3, X-linked;Eukaryotic translation initiation factor 2 subunit 3, Y-linked	Eif2s3x;Eif2s3y	48791000	5.90612e+07	0.275595	0.814882
P35979	P35979	60S ribosomal protein L12	Rpl12	2.62882e+07	1.92452e+07	-0.449917	0.810831
B1AWV9;Q5DTL9-2;Q5DTL9	B1AWV9;Q5DTL9-2;Q5DTL9	Sodium-driven chloride bicarbonate exchanger	Slc4a10	9.34877e+06	3.96733e+06	-1.23661	0.80746
P09671	P09671	Superoxide dismutase [Mn], mitochondrial	Sod2	492405000	3.21257e+08	-0.616119	0.804794
Q9DBS1	Q9DBS1	Transmembrane protein 43	Tmem43	1.53477e+07	2.95117e+06	-2.37866	0.803711
P70207	P70207	Plexin-A2	Plxna2	55514500	29907150	-0.892374	0.797896
P34884	P34884	Macrophage migration inhibitory factor	Mif	4.49963e+07	2.87912e+07	-0.644181	0.793164
E9PV22;Q505F5	E9PV22;Q505F5	Leucine-rich repeat-containing protein 47	Lrrc47	4117650	1.53163e+06	-1.42675	0.791145
P63168	P63168	Dynein light chain 1, cytoplasmic	Dynll1	0	45654500	10	0.790471
Q8VDM4;J3KMQ2	Q8VDM4;J3KMQ2	26S proteasome non-ATPase regulatory subunit 2	Psmd2;Gm5422	7.62438e+06	2.71347e+06	-1.49048	0.788332
G5E843;O89026	G5E843;O89026	Roundabout homolog 1	Robo1	49758500	4.03157e+07	-0.303602	0.788087
D3Z636;Q91VM9;G8JL76;Q91VM9-2;D3Z096	D3Z636;Q91VM9;G8JL76;Q91VM9-2	Inorganic pyrophosphatase 2, mitochondrial	Ppa2	1.04247e+08	67552500	-0.625927	0.787931
Q68FL0;G5E8Y0;G3X9J1;P70414	Q68FL0;G5E8Y0;G3X9J1;P70414	Sodium/calcium exchanger 1	Slc8a1	57086500	40943500	-0.479515	0.787931
P51410;D3Z629;D3YZT0;S4R1R7	P51410;D3Z629;D3YZT0	60S ribosomal protein L9	Rpl9	5.28307e+07	28619500	-0.884377	0.786236
O35286	O35286	Putative pre-mRNA-splicing factor ATP-dependent RNA helicase DHX15	Dhx15	3267100	1.01359e+07	1.63339	0.783705
Q6P5E4;G3UYG7;G3UZC1;G3UZU8;G3UY73	Q6P5E4	UDP-glucose:glycoprotein glucosyltransferase 1	Uggt1	1.72592e+08	193855000	0.167615	0.777353
P17751;H7BXC3	P17751;H7BXC3	Triosephosphate isomerase	Tpi1	8.98672e+07	6.85292e+07	-0.391076	0.776999
P68040	P68040	Guanine nucleotide-binding protein subunit beta-2-like 1;Guanine nucleotide-binding protein subunit beta-2-like 1, N-terminally processed	Gnb2l1	2.10598e+08	258850000	0.297622	0.775013
F6YNQ1;P23818;Q7TNB5	F6YNQ1;P23818;Q7TNB5	Glutamate receptor 1	Gria1	3.31698e+07	20101500	-0.722569	0.774937
Q61584-2;Q61584-5;Q61584-6;Q61584-4;Q61584-7;Q61584-3;Q61584	Q61584-2;Q61584-5;Q61584-6;Q61584-4;Q61584-7;Q61584-3;Q61584	Fragile X mental retardation syndrome-related protein 1	Fxr1	2.58667e+07	3.57202e+07	0.465645	0.773451
Q9WTX5	Q9WTX5	S-phase kinase-associated protein 1	Skp1	3.62158e+06	1.80932e+06	-1.00118	0.772515
O35459;F7B227	O35459	Delta(3,5)-Delta(2,4)-dienoyl-CoA isomerase, mitochondrial	Ech1	5.23377e+07	24493000	-1.09548	0.770806
P19157;P46425	P19157;P46425	Glutathione S-transferase P 1;Glutathione S-transferase P 2	Gstp1;Gstp2	7.33188e+07	4.29378e+07	-0.771934	0.768617
Q8C419	Q8C419	Probable G-protein coupled receptor 158	Gpr158	12356500	0	-10	0.768144
P43006-2;P43006;A2APL5;P43006-3;F6ZRK3;F7CAM6;A2AQI7	P43006-2;P43006;A2APL5;P43006-3;F6ZRK3	Excitatory amino acid transporter 2	Slc1a2	1.2458e+08	78968000	-0.65773	0.766154
Q62348	Q62348	Translin	Tsn	33041500	18263500	-0.855316	0.764832
Q9CQE1;B1AWZ5	Q9CQE1	Protein NipSnap homolog 3B	Nipsnap3b	4.17707e+07	17517500	-1.25369	0.761231
P62827;Q14AA6;Q61820	P62827	GTP-binding nuclear protein Ran	Ran	4.08273e+07	2.47963e+07	-0.719409	0.760639
P60879	P60879	Synaptosomal-associated protein 25	Snap25	18309000	5.89083e+06	-1.63601	0.760455
B1AZ46;Q8BKX1-4;Q8BKX1-3;Q8BKX1-2;Q8BKX1	B1AZ46;Q8BKX1-4;Q8BKX1-3;Q8BKX1-2;Q8BKX1	Brain-specific angiogenesis inhibitor 1-associated protein 2	Baiap2	4.05267e+06	0	-10	0.757737
Q3U741;Q501J6;Q501J6-2	Q3U741;Q501J6;Q501J6-2	Probable ATP-dependent RNA helicase DDX17	Ddx17	0	1.38022e+07	10	0.757734
E9PUP9;E9PUQ0;Q60629;Q6PFV6;E9PUQ4;E9PUQ2;Q8BRB1;P29319	E9PUP9;E9PUQ0;Q60629;Q6PFV6;E9PUQ4;E9PUQ2	Ephrin type-A receptor 5	Epha5	4.41983e+06	0	-10	0.757731
Q9WU60	Q9WU60	Attractin	Atrn	2.54368e+06	0	-10	0.757723
Q8K0D5;E0CXN8	Q8K0D5;E0CXN8	Elongation factor G, mitochondrial	Gfm1	1.23773e+06	0	-10	0.7577
D3Z499;E9PY95;Q0PMG2;E9Q6S8;F6XL33	D3Z499;E9PY95;Q0PMG2;E9Q6S8	MAM domain-containing glycosylphosphatidylinositol anchor protein 1	Mdga1	1.85643e+07	1.16132e+07	-0.676772	0.757681
G3X8R0	G3X8R0		Reep5	710183	0	-10	0.757624
Q7TS64;Q99MK8;E9PW16;E9Q419;F6Y9P3;F6QY34	Q7TS64;Q99MK8;E9PW16;E9Q419	Beta-adrenergic receptor kinase 1	Adrbk1	3.07418e+06	0	-10	0.757613
Q91Y18;Q91Y20;Q91Y21;Q91Y17;Q91Y19;O88689;Q91Y11;O88689-2;O88689-3	Q91Y18;Q91Y20;Q91Y21;Q91Y17;Q91Y19;O88689;Q91Y11;O88689-2	Protocadherin alpha-4	Pcdha9;Pcdha4	1383500	0	-10	0.757608
Q9QUG9	Q9QUG9	RAS guanyl-releasing protein 2	Rasgrp2	956600	0	-10	0.757597
Q9D8W5;Q3TRH2;B1AT36	Q9D8W5;Q3TRH2;B1AT36	26S proteasome non-ATPase regulatory subunit 12	Psmd12	1.72643e+06	0	-10	0.757592
Q9ES28-6;Q9ES28-8;Q9ES28-4;Q9ES28-5;Q9ES28-2;Q9ES28-7;Q9ES28;D3Z0V2;Q9ES28-3	Q9ES28-6;Q9ES28-8;Q9ES28-4;Q9ES28-5;Q9ES28-2;Q9ES28-7;Q9ES28;D3Z0V2;Q9ES28-3	Rho guanine nucleotide exchange factor 7	Arhgef7	3076400	0	-10	0.757571
F8WJ93;Q3UMY5-4;Q3UMY5-2;Q3UMY5-3;Q3UMY5	F8WJ93;Q3UMY5-4;Q3UMY5-2;Q3UMY5-3;Q3UMY5	Echinoderm microtubule-associated protein-like 4	Eml4	2123800	0	-10	0.757504
Q8R4E6-2;Q8R4E6	Q8R4E6-2;Q8R4E6	Purine-rich element-binding protein gamma	Purg	2286850	0	-10	0.757472
E9PVC6;E9Q9E1;E9PVC5;Q6NZJ6-2;Q6NZJ6;E9Q770	E9PVC6;E9Q9E1;E9PVC5;Q6NZJ6-2;Q6NZJ6	Eukaryotic translation initiation factor 4 gamma 1	Eif4g1	4563000	0	-10	0.75743
Q8C080;Q3TLM7	Q8C080;Q3TLM7	Sorting nexin-16	Snx16	3.76167e+06	0	-10	0.757428
P14131	P14131	40S ribosomal protein S16	Rps16	6562500	0	-10	0.757389
P28738;P33175;A2ARD4	P28738	Kinesin heavy chain isoform 5C	Kif5c	30957500	42624000	0.461377	0.757362
Q5DTY9	Q5DTY9	BTB/POZ domain-containing protein KCTD16	Kctd16	3.67717e+06	0	-10	0.757345
Q8BKG3	Q8BKG3	Inactive tyrosine-protein kinase 7	Ptk7	6.92233e+06	0	-10	0.757336
Q9R1P3	Q9R1P3	Proteasome subunit beta type-2	Psmb2	3461000	0	-10	0.757289
Q8R5H1-5;Q8R5H1-2;Q8R5H1	Q8R5H1-5;Q8R5H1-2;Q8R5H1	Ubiquitin carboxyl-terminal hydrolase 15	Usp15	4.57933e+06	0	-10	0.75727
Q8CGC7	Q8CGC7	Bifunctional glutamate/proline--tRNA ligase;Glutamate--tRNA ligase;Proline--tRNA ligase	Eprs	7860500	0	-10	0.7572
Q8BL63;Q9CXY9;E9Q421;Q8BXX3	Q8BL63;Q9CXY9;E9Q421;Q8BXX3	GPI-anchor transamidase	Pigk	3561500	0	-10	0.757178
B0V2H4;Q9WTT4;G5E923	B0V2H4;Q9WTT4	V-type proton ATPase subunit G 2	Atp6v1g2	2.59228e+06	0	-10	0.757168
Q99PU5	Q99PU5	Long-chain-fatty-acid--CoA ligase ACSBG1	Acsbg1	4780000	0	-10	0.757158
Q9D7A8	Q9D7A8	Armadillo repeat-containing protein 1	Armc1	4427500	0	-10	0.757132
F8WI65;F8WGT1;E9PV16;Q68FL4-2;Q68FL4;H3BKT5;D3YX97;H3BL31;D3YYM7	F8WI65;F8WGT1;E9PV16;Q68FL4-2;Q68FL4;H3BKT5	Adenosylhomocysteinase;Putative adenosylhomocysteinase 3	Ahcyl2	3103900	0	-10	0.757124
Q2WF71;Q2WF71-3;Q2WF71-2	Q2WF71;Q2WF71-3;Q2WF71-2	Leucine-rich repeat and fibronectin type III domain-containing protein 1	Lrfn1	7.16283e+06	0	-10	0.757079
Q8BH57-2;Q8BH57;Q8BH57-3	Q8BH57-2;Q8BH57	WD repeat-containing protein 48	Wdr48	2.59393e+06	0	-10	0.757069
F7CZ64;Q8VHW2	F7CZ64;Q8VHW2	Voltage-dependent calcium channel gamma subunit;Voltage-dependent calcium channel gamma-8 subunit	Cacng8	2.00523e+07	0	-10	0.757039
Q9D051	Q9D051	Pyruvate dehydrogenase E1 component subunit beta, mitochondrial	Pdhb	4.51917e+06	0	-10	0.756906
Q9JMB8-2;Q9JMB8;E0CXE3	Q9JMB8-2;Q9JMB8;E0CXE3	Contactin-6	Cntn6	4.91767e+06	0	-10	0.756814
D3Z5W6;D3Z4N9;Q922J9-2;Q922J9-3;Q922J9;Q922J9-4	D3Z5W6;D3Z4N9;Q922J9-2;Q922J9-3;Q922J9;Q922J9-4	Fatty acyl-CoA reductase 1	Far1	5.92283e+06	0	-10	0.756809
P47759;Q5SS04;Q5SS03	P47759	Neuron-specific protein family member 2	Nsg2	2800750	0	-10	0.756769
Q91W43	Q91W43	Glycine dehydrogenase (decarboxylating), mitochondrial	Gldc	3822000	0	-10	0.75663
P97765;A2A860	P97765;A2A860	WW domain-binding protein 2	Wbp2	2539350	0	-10	0.756617
Q8BU30	Q8BU30	Isoleucine--tRNA ligase, cytoplasmic	Iars	1.98193e+06	0	-10	0.756511
D3Z7C0;Q9Z2Q5	D3Z7C0;Q9Z2Q5	39S ribosomal protein L40, mitochondrial	Mrpl40	6337000	0	-10	0.75647
O70503;O70503-2	O70503;O70503-2	Estradiol 17-beta-dehydrogenase 12	Hsd17b12	7.79867e+06	0	-10	0.756465
O35633-2;O35633	O35633-2;O35633	Vesicular inhibitory amino acid transporter	Slc32a1	1.35593e+06	0	-10	0.756287
Q9D7S7-2;Q9D7S7	Q9D7S7-2;Q9D7S7	60S ribosomal protein L22-like 1	Rpl22l1	2917450	0	-10	0.756241
Q9CR89-2;Q9CR89	Q9CR89-2;Q9CR89	Endoplasmic reticulum-Golgi intermediate compartment protein 2	Ergic2	1.27977e+06	0	-10	0.756236
Q4FJZ2;O35345	Q4FJZ2;O35345	Importin subunit alpha;Importin subunit alpha-7	Kpna6	2.38832e+06	0	-10	0.756232
Q7TPB0;E9QAX3;Q7TPB0-2	Q7TPB0	Lipid phosphate phosphatase-related protein type 3	Lppr3	4.71767e+06	0	-10	0.756165
Q6ZWX6	Q6ZWX6	Eukaryotic translation initiation factor 2 subunit 1	Eif2s1	3.27472e+06	0	-10	0.756133
B1AQY9;B1AQZ0;Q8CHH9;Q8CHH9-2;E0CYM4;B7ZC46	B1AQY9;B1AQZ0;Q8CHH9;Q8CHH9-2;E0CYM4;B7ZC46	Septin-8	Sept8	1.61617e+06	0	-10	0.756129
Q7TNC9;E9QAS7;Q3TZT4	Q7TNC9;E9QAS7;Q3TZT4		Inpp5a	1838950	0	-10	0.756083
Q3TZL0	Q3TZL0		Gm14226	4694500	0	-10	0.756054
Q8BMP6	Q8BMP6	Golgi resident protein GCP60	Acbd3	2.17448e+06	0	-10	0.756049
Q9JIA1;D3YW56	Q9JIA1	Leucine-rich glioma-inactivated protein 1	Lgi1	5.90852e+07	38491500	-0.618256	0.756009
Q923D5	Q923D5	WW domain-binding protein 11	Wbp11	581400	0	-10	0.755965
P97855	P97855	Ras GTPase-activating protein-binding protein 1	G3bp1	6.34117e+06	0	-10	0.755699
P49615	P49615	Cyclin-dependent-like kinase 5	Cdk5	426283	0	-10	0.755692
Q99LF4	Q99LF4	tRNA-splicing ligase RtcB homolog	Rtcb	3541000	0	-10	0.755494
Q9WTU6-3;Q9WTU6-2;Q9WTU6-4;Q9WTU6;Q3TQZ7;Q80W82;Q78GB8;Q8C9D4;Q80W80;E9QN59;Q61831-2;Q61831	Q9WTU6-3;Q9WTU6-2;Q9WTU6-4;Q9WTU6;Q3TQZ7;Q80W82;Q78GB8;Q8C9D4;Q80W80;E9QN59;Q61831-2;Q61831	Mitogen-activated protein kinase 9;Mitogen-activated protein kinase 10	Mapk9;Mapk10	0	752083	10	0.755437
Q9EPU5	Q9EPU5	Tumor necrosis factor receptor superfamily member 21	Tnfrsf21	1.86473e+06	0	-10	0.755421
Q8R2P8;Q99MN1	Q8R2P8;Q99MN1	Lysine--tRNA ligase	Kars	3144450	0	-10	0.755235
Q8CGA0	Q8CGA0	Protein phosphatase 1F	Ppm1f	0	1543050	10	0.755106
D6RG94;E9PYB2;Q8C449;E9Q451;P97291;E9PZC1	D6RG94;E9PYB2;Q8C449;E9Q451;P97291	Cadherin-8	Cdh8	5.50833e+06	0	-10	0.755072
A1BN54;Q7TPR4;Q9JI91;O88990;D3YY95	A1BN54;Q7TPR4	Alpha-actinin-1	Actn1	7154000	0	-10	0.75502
Q8BGT1	Q8BGT1		Flrt3	7992000	0	-10	0.755014
Q8BR92;G3X9P1;F7AA26	Q8BR92;G3X9P1;F7AA26	Paralemmin-2	Palm2;Palm2Akap2	2.17972e+06	0	-10	0.754923
Q925I1;Q925I1-2	Q925I1;Q925I1-2	ATPase family AAA domain-containing protein 3	Atad3	4.76733e+06	0	-10	0.754838
P62754	P62754	40S ribosomal protein S6	Rps6	5.85617e+06	0	-10	0.754763
P03995-2;P03995	P03995-2;P03995	Glial fibrillary acidic protein	Gfap	0	13060000	10	0.754712
P61202;P61202-2;A2AQE4	P61202;P61202-2;A2AQE4	COP9 signalosome complex subunit 2	Cops2	1969250	0	-10	0.754691
F8VQK3	F8VQK3		Gucy1a2	443717	0	-10	0.754638
A2AI19;A2AI16;A2AI20;A2AI17;A2AI14;A2AI21;P35438-2;P35438	A2AI19;A2AI16;A2AI20;A2AI17;A2AI14;A2AI21;P35438-2;P35438	Glutamate receptor ionotropic, NMDA 1	Grin1	4.18533e+06	0	-10	0.754563
P63085;F6VEI7	P63085	Mitogen-activated protein kinase 1	Mapk1	2.05187e+08	2.46843e+08	0.266659	0.754552
E9Q3B9;D3YYS6;O35678;Q3UFN1	E9Q3B9;D3YYS6;O35678;Q3UFN1	Monoglyceride lipase	Mgll	2.09477e+06	0	-10	0.754388
Q3UGC7;Q66JS6	Q3UGC7;Q66JS6	Eukaryotic translation initiation factor 3 subunit J-A;Eukaryotic translation initiation factor 3 subunit J-B	Eif3j1;Eif3j2	1.06183e+07	0	-10	0.754336
Q91XW9	Q91XW9		Pcdhgc5	4.36817e+06	0	-10	0.754276
A3KGQ6;Q9D898	A3KGQ6;Q9D898	Actin-related protein 2/3 complex subunit 5;Actin-related protein 2/3 complex subunit 5-like protein	Arpc5l	7055000	0	-10	0.754188
F7CBP1;G3XA17;Q62448-2;Q62448	F7CBP1;G3XA17;Q62448-2;Q62448	Eukaryotic translation initiation factor 4 gamma 2	Eif4g2	2099050	0	-10	0.75416
Q9CWF2	Q9CWF2	Tubulin beta-2B chain	Tubb2b	7053100000	6375400000	-0.145742	0.754068
E9Q5E1;Q80TF3;A2AGW4	E9Q5E1;Q80TF3;A2AGW4	Protocadherin-19	Pcdh19	1.04648e+07	0	-10	0.75376
Q3TPE9-2;Q3TPE9	Q3TPE9-2;Q3TPE9	Ankyrin repeat and MYND domain-containing protein 2	Ankmy2	0	751267	10	0.753694
Q8K0S0;E0CXJ1	Q8K0S0;E0CXJ1	Phytanoyl-CoA hydroxylase-interacting protein	Phyhip	2407050	0	-10	0.753553
Q3ULD5	Q3ULD5	Methylcrotonoyl-CoA carboxylase beta chain, mitochondrial	Mccc2	2.58323e+06	0	-10	0.75346
Q504N4;Q9QX60-2;Q9QX60	Q504N4;Q9QX60-2;Q9QX60	Deoxyguanosine kinase, mitochondrial	Dguok	6.75933e+06	0	-10	0.753295
O54984	O54984	ATPase Asna1	Asna1	10141000	0	-10	0.753197
Q61771	Q61771	Kinesin-like protein KIF3B;Kinesin-like protein KIF3B, N-terminally processed	Kif3b	0	771100	10	0.753091
F8WHL2;Q8CIE6	F8WHL2;Q8CIE6	Coatomer subunit alpha;Coatomer subunit alpha;Xenin;Proxenin	Copa	0	10065500	10	0.752657
O55029	O55029	Coatomer subunit beta	Copb2	2956200	0	-10	0.752336
Q810B6;Q810B6-2	Q810B6;Q810B6-2	Ankyrin repeat and FYVE domain-containing protein 1	Ankfy1	1.91988e+06	0	-10	0.752015
Q922P8;D3Z4S6	Q922P8;D3Z4S6	Transmembrane protein 132A	Tmem132a	1.19193e+08	1.42523e+08	0.257901	0.751873
Q3TDT0;Q9R1R2	Q3TDT0;Q9R1R2	Tripartite motif-containing protein 3	Trim3	9.68433e+06	0	-10	0.751787
Q3UPV6;P62482;E0CXZ9	Q3UPV6;P62482;E0CXZ9	Voltage-gated potassium channel subunit beta-2	Kcnab2	2.69787e+06	0	-10	0.751782
D3Z0V6;P12849	D3Z0V6;P12849	cAMP-dependent protein kinase type I-beta regulatory subunit	Prkar1b	959100	0	-10	0.750807
O08576-2;O08576-3;O08576;O08576-4	O08576-2;O08576-3;O08576;O08576-4	RUN domain-containing protein 3A	Rundc3a	711850	0	-10	0.750761
Q8BG32;G3UZ33;G3UX67;G3UWV7;G3UYL8;G3UX15;G3UYI4;G3UYL3	Q8BG32;G3UZ33	26S proteasome non-ATPase regulatory subunit 11	Psmd11	3.00897e+06	0	-10	0.750714
Q9WUA6-2;Q9WUA6	Q9WUA6-2;Q9WUA6	RAC-gamma serine/threonine-protein kinase	Akt3	0	4.54917e+06	10	0.750471
H7BX52;E0CYT5;Q9D4H8-2;Q9D4H8	H7BX52;E0CYT5;Q9D4H8-2;Q9D4H8	Cullin-2	Cul2	1.75518e+06	0	-10	0.75013
F7ASU3;Q8BG51;Q8BG51-2;Q8BG51-3;Q8BG51-4	F7ASU3;Q8BG51;Q8BG51-2;Q8BG51-3;Q8BG51-4	Mitochondrial Rho GTPase 1	Rhot1	2.33002e+06	0	-10	0.749952
P62849-2;P62849-3;P62849	P62849-2;P62849-3;P62849	40S ribosomal protein S24	Rps24	6.86517e+06	0	-10	0.749932
Q6P8X1	Q6P8X1	Sorting nexin-6;Sorting nexin-6, N-terminally processed	Snx6	4.06317e+06	0	-10	0.749826
Q8K4Z3	Q8K4Z3	NAD(P)H-hydrate epimerase	Apoa1bp	6534500	0	-10	0.749697
B1AXJ6;F6YZZ8;B1AXJ3;B1AXJ5;B1AXJ4;Q924X6-2;Q924X6	B1AXJ6;F6YZZ8;B1AXJ3;B1AXJ5;B1AXJ4;Q924X6-2;Q924X6	Low-density lipoprotein receptor-related protein 8	Lrp8	4.59117e+06	0	-10	0.74961
Q9WTX2	Q9WTX2	Interferon-inducible double-stranded RNA-dependent protein kinase activator A	Prkra	5.37617e+06	0	-10	0.749472
O55022	O55022	Membrane-associated progesterone receptor component 1	Pgrmc1	0	4.02733e+06	10	0.749454
P06801	P06801	NADP-dependent malic enzyme	Me1	2454100	0	-10	0.749407
Q61301-2;Q61301-3;E0CXB9;Q61301;Q8BS72	Q61301-2;Q61301-3;E0CXB9;Q61301	Catenin alpha-2	Ctnna2	172390000	75532500	-1.19051	0.74853
Q9CZX8;D3YUT3;D3Z722;D3Z5R8;S4R223;D3YUG3	Q9CZX8;D3YUT3;D3Z722;D3Z5R8;S4R223;D3YUG3	40S ribosomal protein S19	Rps19	990800	0	-10	0.748449
Q03157	Q03157	Amyloid-like protein 1;C30	Aplp1	2.79568e+06	0	-10	0.74821
A2AIW9;Q9DC61	A2AIW9;Q9DC61	Mitochondrial-processing peptidase subunit alpha	Pmpca	645417	0	-10	0.748053
P97370	P97370	Sodium/potassium-transporting ATPase subunit beta-3	Atp1b3	4.86467e+06	0	-10	0.748046
Q922B2;Q8BJY7	Q922B2	Aspartate--tRNA ligase, cytoplasmic	Dars	1.68158e+06	0	-10	0.747984
O08848	O08848	60 kDa SS-A/Ro ribonucleoprotein	Trove2	890533	0	-10	0.747956
Q3TUE1;Q91WJ8;Q91WJ8-2	Q3TUE1;Q91WJ8;Q91WJ8-2	Far upstream element-binding protein 1	Fubp1	4132500	0	-10	0.747955
Q8BFZ9;Q91X78;E9PUH5	Q8BFZ9;Q91X78	Erlin-2;Erlin-1	Erlin2;Erlin1	2819750	0	-10	0.747837
D3Z5C3;D6RCZ5;D3YU96;Q99KH2;D3YU95;P63034-3;P63034-2;P63034	D3Z5C3;D6RCZ5;D3YU96;Q99KH2;D3YU95;P63034-3;P63034-2;P63034	Cytohesin-2	Cyth2	2.75162e+06	0	-10	0.747691
Q9Z1Q2;Q80YU0	Q9Z1Q2;Q80YU0	Abhydrolase domain-containing protein 16A;Abhydrolase domain-containing protein 16B	Abhd16a;Abhd16b	1.17812e+06	0	-10	0.747072
Q99J09;F7D5L2	Q99J09;F7D5L2	Methylosome protein 50	Wdr77	1.82442e+06	0	-10	0.746548
P59017	P59017	Bcl-2-like protein 13	Bcl2l13	3.26863e+06	0	-10	0.746531
Q6PGN3-2;Q6PGN3;Q6PGN3-3;Q6PGN3-6;Q6PGN3-5;Q6PGN3-4	Q6PGN3-2;Q6PGN3;Q6PGN3-3;Q6PGN3-6;Q6PGN3-5;Q6PGN3-4	Serine/threonine-protein kinase DCLK2	Dclk2	3.88033e+06	0	-10	0.746502
P17156	P17156	Heat shock-related 70 kDa protein 2	Hspa2	1770300	0	-10	0.746236
Q8K0C4	Q8K0C4	Lanosterol 14-alpha demethylase	Cyp51a1	2460500	0	-10	0.745383
Q91V64	Q91V64	Isochorismatase domain-containing protein 1	Isoc1	1.51858e+06	0	-10	0.744505
D3Z252;Q3U125;Q9CYH2;D3YWL4;D3Z0A8;D3YYG8;D3Z398;D3Z143	D3Z252;Q3U125;Q9CYH2;D3YWL4;D3Z0A8;D3YYG8;D3Z398;D3Z143	Redox-regulatory protein FAM213A	Fam213a	3.96933e+06	0	-10	0.744283
Q3TSA8;Q8K021;D3YTP4	Q3TSA8;Q8K021	Secretory carrier-associated membrane protein 1	Scamp1	2.20307e+06	0	-10	0.744198
Q78IK2	Q78IK2	Up-regulated during skeletal muscle growth protein 5	Usmg5	5.39683e+06	0	-10	0.743882
O09126	O09126	Semaphorin-4D	Sema4d	9.48628e+06	2.23817e+06	-2.08353	0.743709
E9QP85;E9PW07;Q66L44	E9QP85;E9PW07;Q66L44	Protein Dos	Dos	3082400	0	-10	0.74362
Q9CPW4;Q3UA72	Q9CPW4;Q3UA72	Actin-related protein 2/3 complex subunit 5	Arpc5	8.55983e+06	0	-10	0.743426
Q02248;E9Q6A9;F7CRC6;F6QZ47;D3YUH4;F7BAC9;D3Z5Q1;E9PW26	Q02248;E9Q6A9	Catenin beta-1	Ctnnb1	3.0919e+08	1.5137e+08	-1.03042	0.743404
Q8BIV3	Q8BIV3	Ran-binding protein 6	Ranbp6	1.17608e+06	0	-10	0.742891
Q8VHJ5	Q8VHJ5	Serine/threonine-protein kinase MARK1	Mark1	4.40317e+06	0	-10	0.74233
F8VPK5;P70336;P70336-2	F8VPK5;P70336;P70336-2	Rho-associated protein kinase;Rho-associated protein kinase 2	Rock2	2304700	0	-10	0.742264
O55091	O55091	Protein IMPACT	Impact	3.94883e+06	0	-10	0.74219
O54865	O54865	Guanylate cyclase soluble subunit beta-1	Gucy1b3	6823000	0	-10	0.742015
Q9WUM3;D3YUG6	Q9WUM3	Coronin-1B	Coro1b	0	5.83567e+06	10	0.74191
Q99M87-3;Q99M87-2;Q99M87	Q99M87-3;Q99M87-2;Q99M87	DnaJ homolog subfamily A member 3, mitochondrial	Dnaja3	2035250	0	-10	0.741598
Q8K4R4;X1WI19;Q8K4R4-4;Q8K4R4-3;Q8K4R4-2	Q8K4R4;X1WI19;Q8K4R4-4;Q8K4R4-3;Q8K4R4-2	Cytoplasmic phosphatidylinositol transfer protein 1	Pitpnc1	1.09357e+06	0	-10	0.741411
Q8K209	Q8K209	G-protein coupled receptor 56;GPR56 N-terminal fragment;GPR56 C-terminal fragment	Gpr56	0	4.50317e+06	10	0.741403
Q64152-2;Q64152	Q64152-2;Q64152	Transcription factor BTF3	Btf3	7789000	0	-10	0.741383
P47708	P47708	Rabphilin-3A	Rph3a	0	3.69193e+06	10	0.74102
Q8R0F8	Q8R0F8	Acylpyruvase FAHD1, mitochondrial	Fahd1	7.37133e+06	0	-10	0.740877
P15208	P15208	Insulin receptor;Insulin receptor subunit alpha;Insulin receptor subunit beta	Insr	736583	0	-10	0.740812
Q3U4W8;P56399;D3Z4K7;D3YYA5	Q3U4W8;P56399	Ubiquitin carboxyl-terminal hydrolase;Ubiquitin carboxyl-terminal hydrolase 5	Usp5	1.45148e+08	1.28803e+08	-0.172358	0.740647
Q8CIG8;F6QQQ6	Q8CIG8	Protein arginine N-methyltransferase 5	Prmt5	1.44922e+06	0	-10	0.740153
D3Z2H7;E9Q986;D3Z7H6;E9Q906;E9Q907;E9Q905;E9Q8Z4;E9Q8Z9;D3Z2H2;E9Q903;E9Q901;E9Q904;G3X9V2;E9Q8Z5;E9Q8Z6;E9Q8Z8;P30999-2;P30999-3;P30999	D3Z2H7;E9Q986;D3Z7H6;E9Q906;E9Q907;E9Q905;E9Q8Z4;E9Q8Z9;D3Z2H2;E9Q903;E9Q901;E9Q904;G3X9V2;E9Q8Z5;E9Q8Z6;E9Q8Z8;P30999-2;P30999-3;P30999	Catenin delta-1	Ctnnd1	1.31882e+06	0	-10	0.740076
Q3UV17	Q3UV17	Keratin, type II cytoskeletal 2 oral	Krt76	0	2.27723e+06	10	0.73958
O88741;O88741-2	O88741;O88741-2	Ganglioside-induced differentiation-associated protein 1	Gdap1	8.91083e+06	0	-10	0.739448
O70166	O70166	Stathmin-3	Stmn3	3437600	0	-10	0.739323
P63046;P63046-2	P63046;P63046-2	Sulfotransferase 4A1	Sult4a1	5.44767e+06	0	-10	0.739003
Q9CPY7-2;Q9CPY7	Q9CPY7-2;Q9CPY7	Cytosol aminopeptidase	Lap3	1.35843e+07	7.11233e+06	-0.933549	0.73878
Q9Z0R9	Q9Z0R9	Fatty acid desaturase 2	Fads2	5087000	0	-10	0.738543
Q91V35;P18052-2;P18052	Q91V35;P18052-2;P18052	Receptor-type tyrosine-protein phosphatase;Receptor-type tyrosine-protein phosphatase alpha	Ptpra	8.14733e+06	0	-10	0.737873
P49070	P49070	Calcium signal-modulating cyclophilin ligand	Camlg	5.49033e+06	0	-10	0.737117
Q3UJU9	Q3UJU9	Regulator of microtubule dynamics protein 3	Rmdn3	1.37943e+06	0	-10	0.736781
Q9D6J6;Q9D6J6-2;M0QWP9;D6RGN4	Q9D6J6;Q9D6J6-2;M0QWP9	NADH dehydrogenase [ubiquinone] flavoprotein 2, mitochondrial	Ndufv2	1.33143e+07	0	-10	0.736699
P31938	P31938	Dual specificity mitogen-activated protein kinase kinase 1	Map2k1	5.01612e+07	7.22007e+07	0.525441	0.736554
Q3UPN1;P29533;P29533-2	Q3UPN1;P29533	Vascular cell adhesion protein 1	Vcam1	115699500	7.21802e+07	-0.680708	0.735976
Q6P5F9;A2AKT6	Q6P5F9	Exportin-1	Xpo1	1654650	0	-10	0.735874
Q80X50-2;Q80X50-3;Q80X50-4;Q80X50;Q80X50-5	Q80X50-2;Q80X50-3;Q80X50-4;Q80X50;Q80X50-5	Ubiquitin-associated protein 2-like	Ubap2l	5.10083e+06	0	-10	0.735132
Q9CZT8;A2A7Z6	Q9CZT8;A2A7Z6	Ras-related protein Rab-3B	Rab3b	0	2.47938e+06	10	0.734973
P59325	P59325	Eukaryotic translation initiation factor 5	Eif5	3.35532e+06	0	-10	0.734588
A2ADR8;Q8R3G1	A2ADR8;Q8R3G1	Nuclear inhibitor of protein phosphatase 1	Ppp1r8	3.73913e+06	0	-10	0.734421
Q6PA06;E9QND8;Q6PA06-2	Q6PA06;E9QND8;Q6PA06-2	Atlastin-2	Atl2	0	2.92523e+06	10	0.734395
P35585;D3YZ71	P35585;D3YZ71	AP-1 complex subunit mu-1	Ap1m1	2488100	0	-10	0.734358
Q8K356;Q9WUC3	Q8K356;Q9WUC3	Lymphocyte antigen 6H	Ly6h	15164000	0	-10	0.733776
Q9QZQ8-2;Q9QZQ8	Q9QZQ8-2;Q9QZQ8	Core histone macro-H2A.1	H2afy	0	8984500	10	0.733769
Q80X80	Q80X80	C2 domain-containing protein 2-like	C2cd2l	6.02717e+06	0	-10	0.733699
O88532	O88532	Zinc finger RNA-binding protein	Zfr	3158850	0	-10	0.7335
Q9Z127	Q9Z127	Large neutral amino acids transporter small subunit 1	Slc7a5	1109150	0	-10	0.733327
B7ZCB8;F7CJY7;F6X4N5;Q8BVI5	B7ZCB8;F7CJY7;F6X4N5;Q8BVI5	Syntaxin-16	Stx16	190583	0	-10	0.732772
A2AWF8;A2AWF9;E9Q4S7;Q64455	A2AWF8;A2AWF9;E9Q4S7;Q64455	Receptor-type tyrosine-protein phosphatase eta	Ptprj	2813100	0	-10	0.731759
P32507-2;P32507	P32507-2;P32507	Nectin-2	Pvrl2	5866500	0	-10	0.731757
Q91ZI0	Q91ZI0	Cadherin EGF LAG seven-pass G-type receptor 3	Celsr3	3.26127e+06	0	-10	0.731451
Q8CCJ3;Q8CCJ3-1	Q8CCJ3;Q8CCJ3-1	E3 UFM1-protein ligase 1	Ufl1	1.53893e+06	0	-10	0.73103
Q8BGR3;P08414	Q8BGR3;P08414	Calcium/calmodulin-dependent protein kinase type IV	Camk4	0	1.78763e+06	10	0.728451
D3YWT0;D3Z569;D3YTS1;Q9R0P6	D3YWT0;D3Z569;D3YTS1;Q9R0P6	Signal peptidase complex catalytic subunit SEC11A	Sec11a	4.41383e+06	0	-10	0.728012
Q791T5-2;Q791T5	Q791T5-2;Q791T5	Mitochondrial carrier homolog 1	Mtch1	4795500	0	-10	0.727665
A2AEW9;A2AEW8;Q8VD04;A2AEW6;A2AEW5	A2AEW9;A2AEW8;Q8VD04;A2AEW6;A2AEW5	GRIP1-associated protein 1	Gripap1	3.42053e+06	0	-10	0.727313
Q9WTR5	Q9WTR5	Cadherin-13	Cdh13	682385000	5.82097e+08	-0.229327	0.72717
O88967	O88967	ATP-dependent zinc metalloprotease YME1L1	Yme1l1	6.86433e+06	0	-10	0.726328
P11983;P11983-2;F2Z483	P11983;P11983-2	T-complex protein 1 subunit alpha	Tcp1	135041000	1.07706e+08	-0.326301	0.726262
Q7TQF7	Q7TQF7	Amphiphysin	Amph	147325000	1.13325e+08	-0.37854	0.726227
Q8BHZ0	Q8BHZ0	Protein FAM49A	Fam49a	3.00938e+06	0	-10	0.725675
P62141	P62141	Serine/threonine-protein phosphatase PP1-beta catalytic subunit	Ppp1cb	27942000	15911500	-0.812365	0.724218
P45952	P45952	Medium-chain specific acyl-CoA dehydrogenase, mitochondrial	Acadm	2182450	0	-10	0.724218
A2CG35;P35283	A2CG35;P35283	Ras-related protein Rab-12	Rab12	2.94102e+06	0	-10	0.723816
P70208-2;P70208	P70208-2;P70208	Plexin-A3	Plxna3	3.13943e+06	0	-10	0.722493
D3Z600;O09012-2;O09012	D3Z600;O09012-2;O09012	Peroxisomal targeting signal 1 receptor	Pex5	2.52487e+06	0	-10	0.722337
F8WHB1;Q9R0K7;S4R1C4	F8WHB1;Q9R0K7;S4R1C4	Calcium-transporting ATPase;Plasma membrane calcium-transporting ATPase 2	Atp2b2	34789500	2.35177e+07	-0.564907	0.720981
Q91YR1	Q91YR1	Twinfilin-1	Twf1	3.37622e+06	0	-10	0.720554
D3YVV7;G3UYX3	D3YVV7;G3UYX3		Nova2	1.58302e+06	0	-10	0.720343
E9PYF2;O35598;D3Z1E6	E9PYF2;O35598;D3Z1E6	Disintegrin and metalloproteinase domain-containing protein 10	Adam10	13684500	2.59697e+07	0.924285	0.719948
Q9WTM5;D3YXQ8	Q9WTM5	RuvB-like 2	Ruvbl2	2.97498e+06	0	-10	0.719262
J3QNL8;Q99KP6-3;Q99KP6;Q99KP6-2	J3QNL8;Q99KP6-3;Q99KP6;Q99KP6-2	Pre-mRNA-processing factor 19	Prpf19	0	5.42033e+06	10	0.718338
E9Q3T7;E9Q242;P54822;E9Q0A0	E9Q3T7;E9Q242;P54822	Adenylosuccinate lyase	Adsl	1876300	0	-10	0.718117
Q8QZY1	Q8QZY1	Eukaryotic translation initiation factor 3 subunit L	Eif3l	3.45537e+06	0	-10	0.718094
P63073	P63073	Eukaryotic translation initiation factor 4E	Eif4e	1351100	5425400	2.0056	0.71799
Q9QYJ0	Q9QYJ0	DnaJ homolog subfamily A member 2	Dnaja2	3.19788e+07	16430650	-0.960728	0.71708
Q8C048;A2ALL9;Q0VF55	Q8C048;A2ALL9;Q0VF55	Calcium-transporting ATPase	Atp2b3	830883	0	-10	0.716243
Q68FL1;Q80ZF8;Q8BJ13	Q68FL1;Q80ZF8;Q8BJ13	Brain-specific angiogenesis inhibitor 3	Bai3	3.60318e+06	0	-10	0.716041
Q9DB27;Q9DB27-2	Q9DB27;Q9DB27-2	Malignant T-cell-amplified sequence 1	Mcts1	4.49282e+06	1.80697e+06	-1.31405	0.715796
Q91XD7	Q91XD7	Cysteine-rich with EGF-like domain protein 1	Creld1	4262950	0	-10	0.712547
Q99LP6	Q99LP6	GrpE protein homolog 1, mitochondrial	Grpel1	1.48823e+07	0	-10	0.71223
Q9ERE7;D3YVR4	Q9ERE7;D3YVR4	LDLR chaperone MESD	Mesdc2	100920500	213811500	1.08312	0.712136
Q3TB04;H3BIZ7;Q8BIE6;Q8BIE6-2;H3BL79	Q3TB04;H3BIZ7;Q8BIE6;Q8BIE6-2	FERM domain-containing protein 4A	Frmd4a	2209650	0	-10	0.711857
P41233	P41233	ATP-binding cassette sub-family A member 1	Abca1	1.58523e+06	0	-10	0.710554
Q6A051-2;Q6A051;Q6A051-3	Q6A051-2;Q6A051;Q6A051-3	Attractin-like protein 1	Atrnl1	2904900	0	-10	0.710083
Q8BH58	Q8BH58	TIP41-like protein	Tiprl	1.33711e+07	5659000	-1.2405	0.710017
V9GX34	V9GX34		Csmd2	1.78863e+06	0	-10	0.707372
P61329-2;P61329	P61329-2;P61329	Fibroblast growth factor 12	Fgf12	1.62168e+06	0	-10	0.706474
Q9QXB9	Q9QXB9	Developmentally-regulated GTP-binding protein 2	Drg2	3.39308e+06	0	-10	0.704882
D3YVH4;E9Q4Q2;D3YZC9;D3YZD0;Q64213-2;Q64213-3;Q64213	D3YVH4;E9Q4Q2;D3YZC9;D3YZD0;Q64213-2;Q64213-3;Q64213	Splicing factor 1	Sf1	5093000	0	-10	0.704287
Q5SNZ0-3;Q5SNZ0-2;Q5SNZ0;Z4YLP6;F6R1B7	Q5SNZ0-3;Q5SNZ0-2;Q5SNZ0	Girdin	Ccdc88a	2.42123e+06	0	-10	0.703494
P14148;F6XI62	P14148;F6XI62	60S ribosomal protein L7	Rpl7	2532500	0	-10	0.702498
P53994;G3UXQ7;G3V022	P53994	Ras-related protein Rab-2A	Rab2a	193545000	166455000	-0.217537	0.70239
Q8CJH3	Q8CJH3	Plexin-B1	Plxnb1	6.47167e+06	0	-10	0.701653
O08795-2;O08795	O08795-2;O08795	Glucosidase 2 subunit beta	Prkcsh	24872500	1.62168e+07	-0.617059	0.700983
P62812	P62812	Gamma-aminobutyric acid receptor subunit alpha-1	Gabra1	2.94793e+06	0	-10	0.700644
F8VQC7;Q61595-2;Q61595-12;Q61595-16;Q61595-3;Q61595-14;Q61595-6;Q61595-4;Q61595-9;Q61595-8;Q61595-13;Q61595-5;Q61595-15;Q61595-10;Q61595-7;Q61595-11;Q61595	F8VQC7;Q61595-2;Q61595-12;Q61595-16;Q61595-3;Q61595-14;Q61595-6;Q61595-4;Q61595-9;Q61595-8;Q61595-13;Q61595-5;Q61595-15;Q61595-10;Q61595-7;Q61595-11;Q61595	Kinectin	Ktn1	1778400	0	-10	0.700616
Q8BMS1	Q8BMS1	Trifunctional enzyme subunit alpha, mitochondrial;Long-chain enoyl-CoA hydratase;Long chain 3-hydroxyacyl-CoA dehydrogenase	Hadha	3.26918e+07	20172500	-0.69654	0.699884
P63321;Q9JIW9	P63321;Q9JIW9	Ras-related protein Ral-A;Ras-related protein Ral-B	Rala;Ralb	2.46122e+07	1.47543e+07	-0.738233	0.699629
Q99N15;A2AFQ2;O08756	Q99N15;A2AFQ2;O08756	3-hydroxyacyl-CoA dehydrogenase type-2	Hsd17b10	1.56175e+07	9771150	-0.67656	0.69848
Q9DC16;F6Z6A5;F6SLP4	Q9DC16	Endoplasmic reticulum-Golgi intermediate compartment protein 1	Ergic1	4.79962e+07	3.01447e+07	-0.671016	0.696473
D3Z041;P41216;D3Z457	D3Z041;P41216	Long-chain-fatty-acid--CoA ligase 1	Acsl1	4037650	0	-10	0.695517
P50428	P50428	Arylsulfatase A	Arsa	1001750	0	-10	0.694349
Q9JKC6	Q9JKC6	Cell cycle exit and neuronal differentiation protein 1	Cend1	655433	0	-10	0.689412
O55137;Q9QYR7-2;Q9QYR7;Q6Q2Z6;Q91YQ6;Q32Q92-2;Q32Q92;Q8BWN8	O55137;Q9QYR7-2;Q9QYR7;Q6Q2Z6	Acyl-coenzyme A thioesterase 1;Acyl-coenzyme A thioesterase 3;Acyl-coenzyme A thioesterase 5	Acot1;Acot3;Acot5	3.16248e+06	834933	-1.92132	0.689181
Q9QXK7	Q9QXK7	Cleavage and polyadenylation specificity factor subunit 3	Cpsf3	0	1144950	10	0.688957
B8QI34;Q8BSS9	B8QI34;Q8BSS9	Liprin-alpha-2	Ppfia2	4720750	0	-10	0.688435
P55096	P55096	ATP-binding cassette sub-family D member 3	Abcd3	7.70667e+06	0	-10	0.686599
B9EJA2-2;B9EJA2-3;B9EJA2-5;B9EJA2-4;B9EJA2;D3Z551;D3Z1E3	B9EJA2-2;B9EJA2-3;B9EJA2-5;B9EJA2-4;B9EJA2	Cortactin-binding protein 2	Cttnbp2	5077950	0	-10	0.685321
Q9D394;Q9D394-3;Q9D394-4;Q9D394-2	Q9D394;Q9D394-3;Q9D394-4;Q9D394-2	Protein RUFY3	Rufy3	9.06208e+07	66987000	-0.435962	0.684681
P35564	P35564	Calnexin	Canx	5.85257e+08	4.72023e+08	-0.310211	0.684114
Q8C7K6	Q8C7K6	Prenylcysteine oxidase-like	Pcyox1l	71621000	8.12467e+07	0.181926	0.682748
Q6PFB2;Q8VE37;A2CER2	Q6PFB2;Q8VE37	Regulator of chromosome condensation	Rcc1	8.60167e+06	2.22517e+06	-1.9507	0.682642
Q9R1R8;Q9QYF1	Q9R1R8;Q9QYF1	Retinol dehydrogenase 11	Rdh11	3.38823e+07	4.19797e+07	0.309157	0.682194
Q05186	Q05186	Reticulocalbin-1	Rcn1	2.67507e+08	399085000	0.577121	0.681888
Q04750	Q04750	DNA topoisomerase 1	Top1	4.91092e+07	64919500	0.40266	0.680519
P54830-2;P54830;P54830-4;P54830-3	P54830-2;P54830;P54830-4;P54830-3	Tyrosine-protein phosphatase non-receptor type 5	Ptpn5	1.30908e+06	0	-10	0.680189
A2ANL9;Q9WTS4	A2ANL9;Q9WTS4	Teneurin-1;Ten-1 intracellular domain;Teneurin C-terminal-associated peptide	Tenm1	5.06477e+06	0	-10	0.674817
Q9Z0H4-7;Q9Z0H4-5;Q9Z0H4-4;Q9Z0H4;Q9Z0H4-8;Q9Z0H4-2;Q9Z0H4-6;Q9Z0H4-9;S4R2U7;S4R1S7;E9QA47;Q9Z0H4-11;A3KGT2;S4R2L5;S4R2S7;S4R2J2;A3KGT0;Q9Z0H4-3	Q9Z0H4-7;Q9Z0H4-5;Q9Z0H4-4;Q9Z0H4;Q9Z0H4-8;Q9Z0H4-2;Q9Z0H4-6;Q9Z0H4-9;S4R2U7;S4R1S7;E9QA47;Q9Z0H4-11;A3KGT2;S4R2L5;S4R2S7	CUGBP Elav-like family member 2	Celf2	3.23563e+07	2.26422e+07	-0.515036	0.674165
Q3UN02	Q3UN02	Lysocardiolipin acyltransferase 1	Lclat1	4.78888e+06	0	-10	0.673136
P42125	P42125	Enoyl-CoA delta isomerase 1, mitochondrial	Eci1	3.02527e+07	9.14817e+06	-1.72551	0.672853
Q6PDL0	Q6PDL0	Cytoplasmic dynein 1 light intermediate chain 2	Dync1li2	4.92103e+06	1.10557e+06	-2.15418	0.672569
Q6DFY8	Q6DFY8	BMP/retinoic acid-inducible neural-specific protein 2	Brinp2	1.27079e+07	5.80683e+06	-1.1299	0.670442
Q91Z67;D3YZW1;Q91Z69	Q91Z67	SLIT-ROBO Rho GTPase-activating protein 2	Srgap2	13744250	9.17063e+06	-0.583735	0.670135
E9Q557;E9PZW0	E9Q557;E9PZW0	Desmoplakin	Dsp	0	4121300	10	0.670119
Q8BFR4	Q8BFR4	N-acetylglucosamine-6-sulfatase	Gns	4004500	0	-10	0.669093
Q99JY9	Q99JY9	Actin-related protein 3	Actr3	275550000	2.51163e+08	-0.133688	0.668769
Q61644	Q61644	Protein kinase C and casein kinase substrate in neurons protein 1	Pacsin1	3.04992e+07	20306500	-0.586828	0.668577
E9Q035;P47758	E9Q035;P47758	Signal recognition particle receptor subunit beta	Gm20425;Srprb	2889800	0	-10	0.666733
Q9CQM9	Q9CQM9	Glutaredoxin-3	Glrx3	3490000	0	-10	0.664718
E9QMC2;Q3UVX5;F6WSV0;F6YJ89;Q3UVX5-2	E9QMC2;Q3UVX5;F6WSV0;F6YJ89	Metabotropic glutamate receptor 5	Grm5	3411300	0	-10	0.664626
Q9D5T0	Q9D5T0	ATPase family AAA domain-containing protein 1	Atad1	2.15e+07	12244100	-0.812249	0.66288
P00493	P00493	Hypoxanthine-guanine phosphoribosyltransferase	Hprt1	38364500	2.77543e+07	-0.467059	0.662057
A2AEE7;Q9R0M0-2;Q9R0M0;A2AFR6;F7BHW1;O35161	A2AEE7;Q9R0M0-2;Q9R0M0	Cadherin EGF LAG seven-pass G-type receptor 2	Celsr2	2.20562e+07	1.22653e+07	-0.846596	0.66056
Q8CAA7;E0CX81	Q8CAA7	Glucose 1,6-bisphosphate synthase	Pgm2l1	6.13942e+07	55604000	-0.142913	0.657889
Q9DCS9;D3YUK4	Q9DCS9;D3YUK4	NADH dehydrogenase [ubiquinone] 1 beta subcomplex subunit 10	Ndufb10	4.40433e+07	2.96472e+07	-0.571029	0.657429
Q9QZX7-2;Q9QZX7;A8Y5D6;Z4YMF3;Q9QZX7-3	Q9QZX7-2;Q9QZX7	Serine racemase	Srr	1.15098e+06	0	-10	0.657153
P46460;G3UX86;G3UX98;O54941	P46460	Vesicle-fusing ATPase	Nsf	3.68728e+08	2.77507e+08	-0.410036	0.656651
Q6GQS1;F6X0P2;F7BBH5	Q6GQS1;F6X0P2	Calcium-binding mitochondrial carrier protein SCaMC-3	Slc25a23	1.54327e+07	10291000	-0.584604	0.656509
D3YWF6;Q7TQI3;D3Z7K0	D3YWF6;Q7TQI3;D3Z7K0	Ubiquitin thioesterase OTUB1	Otub1	1.02043e+08	127097500	0.316763	0.656486
O54983	O54983	Ketimine reductase mu-crystallin	Crym	2.19485e+07	1.55612e+07	-0.496173	0.655261
P08249	P08249	Malate dehydrogenase, mitochondrial	Mdh2	3.31317e+09	2.34717e+09	-0.497291	0.654937
Q8C446;P63080;F6WUM4;P63137-2;P63137	Q8C446;P63080	Gamma-aminobutyric acid receptor subunit beta-3	Gabrb3	16726500	0	-10	0.653479
Q9EPK6	Q9EPK6	Nucleotide exchange factor SIL1	Sil1	0	1.21122e+06	10	0.648832
Q62165	Q62165	Dystroglycan;Alpha-dystroglycan;Beta-dystroglycan	Dag1	59374000	43749500	-0.440565	0.648705
O08532-5;O08532-4;E9Q1X8;O08532-2;O08532;O08532-3	O08532-5;O08532-4;E9Q1X8;O08532-2;O08532;O08532-3	Voltage-dependent calcium channel subunit alpha-2/delta-1;Voltage-dependent calcium channel subunit alpha-2-1;Voltage-dependent calcium channel subunit delta-1	Cacna2d1	3.31433e+08	281920000	-0.233433	0.648631
Q8VCY8;Q8VCY8-2	Q8VCY8;Q8VCY8-2	Lipid phosphate phosphatase-related protein type 2	Lppr2	4.00957e+06	0	-10	0.646531
Q61290;E9QK20	Q61290;E9QK20	Voltage-dependent R-type calcium channel subunit alpha-1E	Cacna1e	1314350	0	-10	0.646516
Q9EQF6;Q3SYJ1	Q9EQF6	Dihydropyrimidinase-related protein 5	Dpysl5	1274650000	1178350000	-0.113333	0.646457
Q9Z2L6	Q9Z2L6	Multiple inositol polyphosphate phosphatase 1	Minpp1	1.58744e+07	26899500	0.76088	0.643671
Q2PZL6	Q2PZL6	Protocadherin Fat 4	Fat4	1.63708e+06	0	-10	0.643534
Q9DC53;Q9DB19;Q9CYR4	Q9DC53	Copine-8	Cpne8	7.99743e+06	3.52047e+06	-1.18377	0.641522
Q6V4S5;B1ASR7;Q6V4S5-3;Q6V4S5-2	Q6V4S5;B1ASR7	Protein sidekick-2	Sdk2	1.11192e+07	2.97067e+06	-1.90419	0.640281
Q9DCH4	Q9DCH4	Eukaryotic translation initiation factor 3 subunit F	Eif3f	5601600	2.17468e+06	-1.36503	0.640237
Q9R0H0-2;Q9R0H0;A2A848	Q9R0H0-2;Q9R0H0;A2A848	Peroxisomal acyl-coenzyme A oxidase 1	Acox1	1.20114e+08	93597500	-0.359858	0.639433
E9QNR5;E9Q6P0;E9PWD2;Q69ZU6;D3YWC4;D3Z4C8	E9QNR5;E9Q6P0;E9PWD2;Q69ZU6	Thrombospondin type-1 domain-containing protein 7A	Thsd7a	19006500	1.12192e+07	-0.760527	0.638886
Q9CQN1	Q9CQN1	Heat shock protein 75 kDa, mitochondrial	Trap1	5.34517e+06	0	-10	0.637108
Q78ZA7	Q78ZA7	Nucleosome assembly protein 1-like 4	Nap1l4	3.36452e+07	2.04128e+07	-0.720923	0.636454
Q3UYC0-2;Q3UYC0;E0CYP3;Q149T7	Q3UYC0-2;Q3UYC0	Protein phosphatase 1H	Ppm1h	6.85133e+06	0	-10	0.636196
Q9JMG7;Q9JMG7-2;Q3UMU9-4;Q3UMU9-2;Q3UMU9;Q3UMU9-3	Q9JMG7;Q9JMG7-2	Hepatoma-derived growth factor-related protein 3	Hdgfrp3	3.31283e+07	21125000	-0.649114	0.634321
P63017;Q504P4;D3Z5E2;D3YW43	P63017;Q504P4	Heat shock cognate 71 kDa protein	Hspa8	1.28428e+09	1.12252e+09	-0.194227	0.634253
E9QB01;P13595-2;E9Q589;P13595-3;P13595-4	E9QB01;P13595-2;E9Q589;P13595-3;P13595-4	Neural cell adhesion molecule 1	Ncam1	6197700	15001450	1.2753	0.632874
P01831	P01831	Thy-1 membrane glycoprotein	Thy1	8.68957e+07	1.03692e+08	0.254951	0.631613
E9PUM4;Q71LX4;P26039;A2AIM2	E9PUM4;Q71LX4	Talin-2	Tln2	2.07433e+06	0	-10	0.628895
P97390	P97390	Vacuolar protein sorting-associated protein 45	Vps45	4228500	582600	-2.85957	0.624079
P17742;F8VPN3;V9GXC1;V9GX31	P17742	Peptidyl-prolyl cis-trans isomerase A;Peptidyl-prolyl cis-trans isomerase A, N-terminally processed	Ppia	270775000	2.06013e+08	-0.394357	0.624064
D3YWB9;Q99P47	D3YWB9;Q99P47	Contactin-associated protein-like 4	Cntnap4	19083500	1.15427e+07	-0.725349	0.623409
O35465;O35465-2	O35465;O35465-2	Peptidyl-prolyl cis-trans isomerase FKBP8	Fkbp8	7.74408e+06	1148650	-2.75316	0.621451
Q6P9K8-2;Q6P9K8-3;Q6P9K8;Q6P9K8-4	Q6P9K8-2;Q6P9K8-3;Q6P9K8;Q6P9K8-4	Caskin-1	Caskin1	5362350	9178500	0.775393	0.621358
Q8BXQ2;B7ZC19;F6U4X6	Q8BXQ2;B7ZC19	GPI transamidase component PIG-T	Pigt	6910800	2.92507e+06	-1.24038	0.621298
F8WHM5;Q61543;F6RSH1;E9PWD8	F8WHM5;Q61543	Golgi apparatus protein 1	Glg1	1.08143e+08	1.24717e+08	0.20571	0.621119
G3UVV4;P17710-3;P17710-4;P17710;P17710-2;D3YYR4;D3Z365;D3Z105;E9Q5B5;Q91W97;O08528;B4YB29;E9Q3Z4;E9Q8S8;Q3TRM8	G3UVV4;P17710-3;P17710-4;P17710;P17710-2	Hexokinase-1	Hk1	3.92988e+08	3.26907e+08	-0.265608	0.621017
Q71M36-2;Q71M36-3	Q71M36-2;Q71M36-3	Chondroitin sulfate proteoglycan 5	Cspg5	413535000	588675000	0.509462	0.617391
Q8VCE6	Q8VCE6	5(3)-deoxyribonucleotidase, mitochondrial	Nt5m	372753	0	-10	0.61724
Q61733	Q61733	28S ribosomal protein S31, mitochondrial	Mrps31	2857150	0	-10	0.616713
E9Q7G1;D3YZZ5	E9Q7G1;D3YZZ5		Tmed7	3.78662e+07	31677000	-0.257474	0.615232
E9Q2S0;A2RS43	E9Q2S0;A2RS43		Pcdh7	2.93453e+07	8134500	-1.85101	0.613379
Q7TME0	Q7TME0	Lipid phosphate phosphatase-related protein type 4	Lppr4	3.46763e+07	2.38747e+07	-0.538471	0.610212
P19783;M0QWX7	P19783;M0QWX7	Cytochrome c oxidase subunit 4 isoform 1, mitochondrial	Cox4i1	185671500	1.39586e+08	-0.411602	0.608712
P46978;D3YZN5	P46978;D3YZN5	Dolichyl-diphosphooligosaccharide--protein glycosyltransferase subunit STT3A	Stt3a	4.02722e+06	0	-10	0.608356
P63158;D3YVC6;D3YZ18	P63158;D3YVC6;D3YZ18	High mobility group protein B1	Hmgb1	9618500	1.37605e+07	0.516647	0.605457
Q8CFK1;A2AJH3;O70311	Q8CFK1;A2AJH3;O70311	Glycylpeptide N-tetradecanoyltransferase;Glycylpeptide N-tetradecanoyltransferase 2	Nmt2	2.25152e+07	29677000	0.398448	0.603809
Q61035	Q61035	Histidine--tRNA ligase, cytoplasmic	Hars	67111000	4.48438e+07	-0.58164	0.600842
P63325;Q3UW83	P63325;Q3UW83	40S ribosomal protein S10	Rps10	1.73967e+07	2.29208e+07	0.397849	0.599196
P24369	P24369	Peptidyl-prolyl cis-trans isomerase B	Ppib	4.48647e+08	5.29262e+08	0.238401	0.598416
P05202	P05202	Aspartate aminotransferase, mitochondrial	Got2	1700565000	1.34717e+09	-0.336086	0.598322
Q3TMU8;O35098;O35098-2;D3Z360	Q3TMU8;O35098;O35098-2	Dihydropyrimidinase-related protein 4	Dpysl4	585420000	495750000	-0.239859	0.595674
P21279	P21279	Guanine nucleotide-binding protein G(q) subunit alpha	Gnaq	53621500	29958500	-0.839846	0.592977
Q8BRF7-2;Q8BRF7-3;Q8BRF7	Q8BRF7-2;Q8BRF7-3;Q8BRF7	Sec1 family domain-containing protein 1	Scfd1	3.70453e+06	0	-10	0.592022
O35295	O35295	Transcriptional activator protein Pur-beta	Purb	2.55902e+07	1.39713e+07	-0.87312	0.591595
Q8K0Y2	Q8K0Y2	Keratin, type I cuticular Ha3-I	Krt33a	0	9.44983e+07	10	0.590685
B0V2N1-4;B0V2N1-3;B0V2N1-6;B0V2N1;B0V2N1-2;B0V2N1-5	B0V2N1-4;B0V2N1-3;B0V2N1-6;B0V2N1;B0V2N1-2;B0V2N1-5	Receptor-type tyrosine-protein phosphatase S	Ptprs	2.63308e+08	3.23338e+08	0.296291	0.589826
Q9ERI6	Q9ERI6	Retinol dehydrogenase 14	Rdh14	4.27807e+07	24211000	-0.821296	0.589356
Q9DBC7	Q9DBC7	cAMP-dependent protein kinase type I-alpha regulatory subunit;cAMP-dependent protein kinase type I-alpha regulatory subunit, N-terminally processed	Prkar1a	2.53753e+06	620100	-2.03285	0.583443
Q61137-2;Q61137;Q3TPU9	Q61137-2;Q61137;Q3TPU9	Astrotactin-1	Astn1	56345500	3.87682e+07	-0.539428	0.58017
A2A690;A2A690-2;F6VCI2;F6VP19	A2A690;A2A690-2	Protein TANC2	Tanc2	4.11257e+06	1888050	-1.12314	0.579905
O08807;B1AZS9	O08807;B1AZS9	Peroxiredoxin-4	Prdx4	1.13251e+08	7.06333e+07	-0.681107	0.579269
P47963	P47963	60S ribosomal protein L13	Rpl13	39226000	5.64157e+07	0.524286	0.577674
Q99KI0	Q99KI0	Aconitate hydratase, mitochondrial	Aco2	1413790000	1009895000	-0.485363	0.576706
Q99KF1	Q99KF1	Transmembrane emp24 domain-containing protein 9	Tmed9	52089000	3.93252e+07	-0.405526	0.576549
Q6ZWZ7;Q9CPR4;B2RY53	Q6ZWZ7;Q9CPR4	60S ribosomal protein L17	Rpl17	5.26733e+06	1.10342e+07	1.06683	0.572969
F6SVV1;P62082;J3QJZ3	F6SVV1;P62082;J3QJZ3	40S ribosomal protein S7	Gm9493;Rps7	1.00358e+08	71561500	-0.487902	0.570316
Q80X95;G3UYP1;Q6NTA4	Q80X95;G3UYP1;Q6NTA4	Ras-related GTP-binding protein A;Ras-related GTP-binding protein B	Rraga;Rragb	1.27825e+07	1.06694e+07	-0.260688	0.56959
P17183;D3Z6E4;D3Z2S4;D3YVD3	P17183;D3Z6E4	Gamma-enolase;Enolase	Eno2	4.67187e+07	3.37412e+07	-0.469489	0.568991
F6WNT4;F6SH61;F8WH31;E9PUD1;Q58A65-6;Q58A65-3;Q58A65-4;Q58A65-5;Q58A65-2;Q58A65	F6WNT4;F6SH61;F8WH31;E9PUD1;Q58A65-6;Q58A65-3;Q58A65-4;Q58A65-5;Q58A65-2;Q58A65	C-Jun-amino-terminal kinase-interacting protein 4	Spag9	1.31907e+06	0	-10	0.568976
P35486	P35486	Pyruvate dehydrogenase E1 component subunit alpha, somatic form, mitochondrial	Pdha1	4.24337e+07	3.24883e+07	-0.385288	0.568491
P68181-2;P68181-3;P68181;P68181-4	P68181-2;P68181-3;P68181;P68181-4	cAMP-dependent protein kinase catalytic subunit beta	Prkacb	97549500	8.33842e+07	-0.226361	0.566064
Q8C4C4;Q6PCX7-2;Q6PCX7	Q8C4C4;Q6PCX7-2;Q6PCX7	Repulsive guidance molecule A	Rgma	3.74472e+07	46723500	0.319292	0.561457
Q99JI6;P62835	Q99JI6;P62835	Ras-related protein Rap-1b;Ras-related protein Rap-1A	Rap1b;Rap1a	1.76504e+07	13077500	-0.432613	0.559676
Q61553;F7BDR1;D3Z1X1;D3YWW3;D3YZR7	Q61553	Fascin	Fscn1	3.05367e+08	2.57377e+08	-0.246661	0.559381
P58252	P58252	Elongation factor 2	Eef2	2.26903e+08	198600000	-0.192212	0.558045
Q9JLB0-2;Q9JLB0;E9PWC5	Q9JLB0-2;Q9JLB0	MAGUK p55 subfamily member 6	Mpp6	25367000	1.78103e+07	-0.510238	0.55641
P38647	P38647	Stress-70 protein, mitochondrial	Hspa9	190120000	1.61967e+08	-0.231213	0.555638
Q3U422	Q3U422		Ndufv3	3.29407e+07	0	-10	0.555408
Q9WTS5	Q9WTS5	Teneurin-2;Ten-2, soluble form;Ten-2 intracellular domain	Tenm2	13203650	2.08867e+06	-2.66028	0.553561
Q80VX2;O54901;E9QMY1;E9PZI9;Q05D16	Q80VX2;O54901;E9QMY1;E9PZI9;Q05D16	OX-2 membrane glycoprotein	Cd200	53812500	4.09567e+07	-0.393843	0.552545
Q8CFQ9;P56959;G3UXT7;G3UZD2;Q91VQ2;F6QCI0;Q8BQ46	Q8CFQ9;P56959;G3UXT7	RNA-binding protein FUS	Fus	25305000	1.73367e+07	-0.545596	0.551555
Q9EPR5	Q9EPR5	VPS10 domain-containing receptor SorCS2	Sorcs2	2.64358e+07	1.92223e+07	-0.459711	0.551044
P46935;V9GWV8;Q3V335;V9GXK3	P46935	E3 ubiquitin-protein ligase NEDD4	Nedd4	7574950	2.52983e+06	-1.58219	0.548413
Q14CH0-2;Q14CH0	Q14CH0-2;Q14CH0	Protein FAM171B	Fam171b	14406150	2.51448e+07	0.803577	0.546908
Q9DBG6;A2ACG7	Q9DBG6;A2ACG7	Dolichyl-diphosphooligosaccharide--protein glycosyltransferase subunit 2	Rpn2	1.97207e+08	237000000	0.265179	0.544277
D3YU23;D3Z6J2;D3YWR3;D3Z4V0;D3YWB1;D3Z6H9;D3Z3X6;D3Z6H7;D3Z634;D3Z593;D3Z3G4;D3YTW7;K3W4M8;D3YVT9;D3Z4S7;D3Z5M6;Q80TS3-2;Q80TS3-5;Q80TS3;Q80TS3-3;Q80TS3-4;Q80TS3-6;F6WMY5	D3YU23;D3Z6J2;D3YWR3;D3Z4V0;D3YWB1;D3Z6H9;D3Z3X6;D3Z6H7;D3Z634;D3Z593;D3Z3G4;D3YTW7;K3W4M8;D3YVT9;D3Z4S7;D3Z5M6;Q80TS3-2;Q80TS3-5;Q80TS3;Q80TS3-3;Q80TS3-4;Q80TS3-6	Latrophilin-3	Lphn3	204410000	184250000	-0.149801	0.541503
Q9QYB8;Q9QYB8-2;Q9QYB8-3	Q9QYB8;Q9QYB8-2;Q9QYB8-3	Beta-adducin	Add2	2.32088e+07	1.35548e+07	-0.775867	0.540811
Q91ZX7;Q3U5J2;F6UAC8	Q91ZX7	Prolow-density lipoprotein receptor-related protein 1;Low-density lipoprotein receptor-related protein 1 85 kDa subunit;Low-density lipoprotein receptor-related protein 1 515 kDa subunit;Low-density lipoprotein receptor-related protein 1 intracellular domain	Lrp1	6.21282e+07	3.64007e+07	-0.771283	0.538965
Q01853	Q01853	Transitional endoplasmic reticulum ATPase	Vcp	3.95452e+08	3.42377e+08	-0.207917	0.538468
P26883;F6X9I3	P26883	Peptidyl-prolyl cis-trans isomerase FKBP1A	Fkbp1a	2.39563e+07	14188000	-0.755733	0.53479
Q6P1J1	Q6P1J1		Crmp1	2.92922e+09	2.63697e+09	-0.151636	0.531301
G3UWE1;Q52L67;Q9CY27	G3UWE1;Q52L67;Q9CY27	Very-long-chain enoyl-CoA reductase	Tecr	1.70428e+07	4.91102e+06	-1.79507	0.530758
Q6ZPJ3	Q6ZPJ3	E2/E3 hybrid ubiquitin-protein ligase UBE2O	Ube2o	3.82673e+07	4.81543e+07	0.331552	0.528952
A2ALV3;Q62420;Q8BXU5;F6ZL13;A2ALV1	A2ALV3;Q62420;Q8BXU5;F6ZL13;A2ALV1	Endophilin-A1	Sh3gl2	41341000	2.19178e+07	-0.915468	0.528702
P70168	P70168	Importin subunit beta-1	Kpnb1	1.85586e+07	1.37156e+07	-0.436265	0.528517
P70232-2	P70232-2	Neural cell adhesion molecule L1-like protein;Processed neural cell adhesion molecule L1-like protein	Chl1	2.19442e+08	155305000	-0.498738	0.527476
P70296;D3Z1V4;D6RHS6;E9QLE5;Q8VIN1-2;Q8VIN1	P70296;D3Z1V4;D6RHS6	Phosphatidylethanolamine-binding protein 1;Hippocampal cholinergic neurostimulating peptide	Pebp1	3.17827e+08	2.56308e+08	-0.31036	0.525798
Q9DB20;F7D3P8	Q9DB20	ATP synthase subunit O, mitochondrial	Atp5o	1.18867e+08	75864000	-0.647857	0.52404
P55302;F6WMD1	P55302	Alpha-2-macroglobulin receptor-associated protein	Lrpap1	9.12683e+07	121571500	0.413619	0.520003
Q6AXE3;Q8R420	Q6AXE3;Q8R420	ATP-binding cassette sub-family A member 3	Abca3	334922	0	-10	0.518359
Q8R464	Q8R464	Cell adhesion molecule 4	Cadm4	2.17752e+08	1.91557e+08	-0.184913	0.51564
Q64514-2;Q64514	Q64514-2;Q64514	Tripeptidyl-peptidase 2	Tpp2	3.50228e+07	46061000	0.39525	0.515201
O35343;D3YTN1	O35343;D3YTN1	Importin subunit alpha-3	Kpna4	8.18798e+06	9.12033e+06	0.155578	0.51417
Q91YQ5	Q91YQ5	Dolichyl-diphosphooligosaccharide--protein glycosyltransferase subunit 1	Rpn1	5.93887e+08	677305000	0.189618	0.507067
P35802	P35802	Neuronal membrane glycoprotein M6-a	Gpm6a	49306000	6.32092e+07	0.358371	0.506959
Q8BYB9	Q8BYB9	Protein O-glucosyltransferase 1	Poglut1	1.40648e+06	3.80707e+06	1.43659	0.506344
Q8CAQ8-2;Q8CAQ8;Q8CAQ8-5;E9Q800;Q8CAQ8-3;E9QAY6	Q8CAQ8-2;Q8CAQ8;Q8CAQ8-5;E9Q800;Q8CAQ8-3;E9QAY6	MICOS complex subunit Mic60	Immt	70229000	82912000	0.239514	0.505733
F7BJK1	F7BJK1		Pcdh1	5.35412e+08	412510000	-0.376219	0.505467
Q80XN0;D3Z2Y8	Q80XN0;D3Z2Y8	D-beta-hydroxybutyrate dehydrogenase, mitochondrial	Bdh1	7.87968e+07	6.74977e+07	-0.2233	0.505357
Q99KV1	Q99KV1	DnaJ homolog subfamily B member 11	Dnajb11	1.77258e+08	195730000	0.143011	0.504406
P68037;D3YZS3	P68037	Ubiquitin-conjugating enzyme E2 L3	Ube2l3	14105000	7549800	-0.901696	0.503832
D3Z5I7;E9QN98;Q6NXK7	D3Z5I7;E9QN98;Q6NXK7	Inactive dipeptidyl peptidase 10	Dpp10	41547000	3.32037e+07	-0.323402	0.502523
E0CZ78;P48453-2;P48453;E9Q6P2;G3X8U7	E0CZ78;P48453-2;P48453;E9Q6P2;G3X8U7	Serine/threonine-protein phosphatase;Serine/threonine-protein phosphatase 2B catalytic subunit beta isoform	Ppp3cb	2.62832e+07	23276000	-0.175296	0.499806
Q8BH66	Q8BH66	Atlastin-1	Atl1	3.86297e+07	4.56257e+07	0.240136	0.497254
P09411;S4R2M7;P09041	P09411	Phosphoglycerate kinase 1	Pgk1	210779500	168320000	-0.324528	0.496162
P61264	P61264	Syntaxin-1B	Stx1b	89229500	72437000	-0.300794	0.495491
Q7TQ95;A2ASM1;A2ASM0;A2ASL8	Q7TQ95;A2ASM1;A2ASM0;A2ASL8	Protein lunapark	Lnp	7407000	1.35683e+07	0.873282	0.494188
F7BX42;Q99J85;E9PZM8;F8VQB8	F7BX42;Q99J85	Neuronal pentraxin receptor	Nptxr	19565950	1.47298e+07	-0.409604	0.493613
Q9DCC5;P23198;D3Z313;D3Z1A9	Q9DCC5;P23198	Chromobox protein homolog 3	Cbx3	1.01957e+07	24795500	1.28212	0.492962
Q9JLM8;H7BX36;Q80VB6;Q9JLM8-2	Q9JLM8;H7BX36	Serine/threonine-protein kinase DCLK1	Dclk1	2.10653e+08	189795000	-0.150429	0.49209
Z4YKA3;Z4YKB8;Q3TEA8-3;Q3TEA8-2;Q3TEA8;A2AM65;A2AM63;A2AM62;A2AM70	Z4YKA3;Z4YKB8;Q3TEA8-3;Q3TEA8-2;Q3TEA8;A2AM65	Heterochromatin protein 1-binding protein 3	Hp1bp3	22695500	3.00267e+07	0.403838	0.491982
D3YUP9;Q9R1V6-19;Q9R1V6-2;Q9R1V6-18;Q9R1V6-21;Q9R1V6-20;Q9R1V6-1;Q9R1V6-9;Q9R1V6-5;Q9R1V6-4;Q9R1V6-17;Q9R1V6-16;Q9R1V6-6;Q9R1V6;Q9R1V6-7;Q9R1V6-10;Q9R1V6-13;Q9R1V6-15;Q9R1V6-8;Q9R1V6-14;Q9R1V6-11;Q9R1V6-12;D3YUQ0;F7CDH3	D3YUP9;Q9R1V6-19;Q9R1V6-2;Q9R1V6-18;Q9R1V6-21;Q9R1V6-20;Q9R1V6-1;Q9R1V6-9;Q9R1V6-5;Q9R1V6-4;Q9R1V6-17;Q9R1V6-16;Q9R1V6-6;Q9R1V6;Q9R1V6-7;Q9R1V6-10;Q9R1V6-13;Q9R1V6-15;Q9R1V6-8;Q9R1V6-14;Q9R1V6-11;Q9R1V6-12	Disintegrin and metalloproteinase domain-containing protein 22	Adam22	6.90402e+07	76983000	0.157104	0.491382
Q9D1D4;Q9D1D4-2	Q9D1D4;Q9D1D4-2	Transmembrane emp24 domain-containing protein 10	Tmed10	6.92608e+07	5.38762e+07	-0.362393	0.488031
P27773;F6Q404	P27773	Protein disulfide-isomerase A3	Pdia3	2.38627e+09	2.84927e+09	0.255835	0.485919
H3BKL5;Q921H8;H3BJZ9;H3BKA1;H3BJC1	H3BKL5;Q921H8;H3BJZ9;H3BKA1	3-ketoacyl-CoA thiolase A, peroxisomal	Acaa1a	73881000	8.30133e+07	0.16814	0.48584
Q3TRR0;Q3TRR0-2	Q3TRR0;Q3TRR0-2	Microtubule-associated protein 9	Map9	5.92327e+06	9574500	0.692804	0.4842
Q920E5	Q920E5	Farnesyl pyrophosphate synthase	Fdps	5.06308e+07	58804500	0.21591	0.484058
P62315	P62315	Small nuclear ribonucleoprotein Sm D1	Snrpd1	33968000	4.00213e+07	0.236593	0.483308
O88544;F6QTS1;D3Z1R9;D3YV99	O88544;F6QTS1;D3Z1R9;D3YV99	COP9 signalosome complex subunit 4	Cops4	1.11222e+07	5663000	-0.973799	0.483213
Q61739-2;Q61739;F6VSK8	Q61739-2;Q61739;F6VSK8	Integrin alpha-6;Integrin alpha-6 heavy chain;Integrin alpha-6 light chain	Itga6	81495000	6.48092e+07	-0.330514	0.482704
Q6PD26	Q6PD26	GPI transamidase component PIG-S	Pigs	1.58472e+07	8.48333e+06	-0.901522	0.479601
P60843	P60843	Eukaryotic initiation factor 4A-I	Eif4a1	171240000	153415000	-0.15858	0.479555
F8WHZ9;F8WGR0;Q9QYC0-2;Q9QYC0;E9Q1K3;F6RDR0;F6V4G5;D3Z0T1	F8WHZ9;F8WGR0;Q9QYC0-2;Q9QYC0;E9Q1K3	Alpha-adducin	Add1	153015000	171155000	0.16163	0.477522
Q99LC5	Q99LC5	Electron transfer flavoprotein subunit alpha, mitochondrial	Etfa	1.83813e+06	791067	-1.21637	0.475631
Q03137-2;Q03137;E9PUK8;A2BDQ4;G1K381;Q03145;Q61772-2;Q61772-3;Q61772;Q62413	Q03137-2;Q03137	Ephrin type-A receptor 4	Epha4	7.04683e+07	4.69758e+07	-0.585055	0.474135
P60335	P60335	Poly(rC)-binding protein 1	Pcbp1	2.75882e+07	3.96558e+07	0.523484	0.473508
Q62426	Q62426	Cystatin-B	Cstb	1.59722e+07	32954500	1.04492	0.471706
P62881-2;P62881	P62881-2;P62881	Guanine nucleotide-binding protein subunit beta-5	Gnb5	6.44457e+06	3.39717e+06	-0.923751	0.470921
F8VPU2;E9Q805	F8VPU2	FERM, RhoGEF and pleckstrin domain-containing protein 1	Farp1	15917500	4.65317e+06	-1.77433	0.470522
Q3UKW2;P62204;Q9D6P8;G3UX57;P20801	Q3UKW2;P62204	Calmodulin	Calm1	2.21117e+07	29903000	0.435482	0.469761
E9PUC5;F6Z9E6;Q2PFD7-3;Q2PFD7-5;Q2PFD7-2;Q2PFD7;Q8C0E9;Q2PFD7-4	E9PUC5;F6Z9E6;Q2PFD7-3;Q2PFD7-5;Q2PFD7-2;Q2PFD7;Q8C0E9;Q2PFD7-4	PH and SEC7 domain-containing protein 3	Psd3	2.09638e+07	15857500	-0.402737	0.46772
P47791-2;P47791	P47791-2;P47791	Glutathione reductase, mitochondrial	Gsr	2.17062e+07	8.12183e+06	-1.41823	0.46702
Q8C605;Q9WUA3;Q9WUA3-2	Q8C605;Q9WUA3;Q9WUA3-2	6-phosphofructokinase;ATP-dependent 6-phosphofructokinase, platelet type	Pfkp	1.07472e+07	7.04258e+06	-0.609782	0.460354
P67984	P67984	60S ribosomal protein L22	Rpl22	5.22842e+07	41514500	-0.332759	0.459158
Q8C0L0;A2ARI0;A2ARI1	Q8C0L0	Thioredoxin-related transmembrane protein 4	Tmx4	51434000	6.20987e+07	0.27184	0.459067
P29341;Q9D4E6;V9GXG3;A2A5N3;Q62029	P29341	Polyadenylate-binding protein 1	Pabpc1	4.13013e+07	3.82057e+07	-0.112402	0.45888
Q60737;A2ANR6;Q6NSS6	Q60737	Casein kinase II subunit alpha	Csnk2a1	7.17437e+07	6.01943e+07	-0.253224	0.452734
B1AQX6;B1AQX7;B1AQX9;Q9QWI6-3;Q9QWI6-2;Q9QWI6;B1AQX8	B1AQX6;B1AQX7;B1AQX9;Q9QWI6-3;Q9QWI6-2;Q9QWI6	SRC kinase signaling inhibitor 1	Srcin1	1.38408e+07	7.03617e+06	-0.976069	0.451576
P16054;Q8C944	P16054	Protein kinase C epsilon type	Prkce	15333500	7.66183e+06	-1.00093	0.44967
Q3TT92;E9PWE8;Q62188;D3YUS0;D3Z567	Q3TT92;E9PWE8;Q62188	Dihydropyrimidinase-related protein 3	Dpysl3	3.49292e+09	3.11777e+09	-0.163919	0.447922
Q8R050-2;Q8R050;Q149F3	Q8R050-2;Q8R050	Eukaryotic peptide chain release factor GTP-binding subunit ERF3A	Gspt1	1.53575e+07	1.37947e+07	-0.154834	0.447725
Q3TLP8;P63001;Q05144;A2AC13;P60764	Q3TLP8;P63001;Q05144	Ras-related C3 botulinum toxin substrate 1;Ras-related C3 botulinum toxin substrate 2	Rac1;Rac2	9.96783e+06	4664500	-1.09556	0.443411
P28667	P28667	MARCKS-related protein	Marcksl1	3.80168e+07	1.33697e+07	-1.50767	0.440771
G3X9N6;B9EJ86	G3X9N6;B9EJ86	Oxysterol-binding protein	Osbpl8	1.12622e+07	1.52213e+07	0.43461	0.440306
P99028	P99028	Cytochrome b-c1 complex subunit 6, mitochondrial	Uqcrh	6.76517e+06	0	-10	0.439833
Q61990-2;Q61990-3;Q61990;E9Q7D8;P57722-2;P57722	Q61990-2;Q61990-3;Q61990;E9Q7D8;P57722-2;P57722	Poly(rC)-binding protein 2;Poly(rC)-binding protein 3	Pcbp2;Pcbp3	692033	0	-10	0.439833
Q9QZE7	Q9QZE7	Translin-associated protein X	Tsnax	3.31583e+06	0	-10	0.439833
Q8JZQ2	Q8JZQ2	AFG3-like protein 2	Afg3l2	0	357117	10	0.439833
Q00612;A3KG36	Q00612	Glucose-6-phosphate 1-dehydrogenase X	G6pdx	825433	0	-10	0.439833
F6SQH7;Q91VA6	F6SQH7;Q91VA6	Polymerase delta-interacting protein 2	Poldip2	1.34707e+06	0	-10	0.439833
Q3TCD4;Q9WUR2-2;Q9WUR2;E9Q7A8;E9PYC6;E9Q858;E9PUY9;E9PYA9;E9PVM6;E9PY42;Q78JN3	Q3TCD4;Q9WUR2-2;Q9WUR2;E9Q7A8;E9PYC6;E9Q858;E9PUY9;E9PYA9;E9PVM6;E9PY42;Q78JN3	Enoyl-CoA delta isomerase 2, mitochondrial	Eci2;Eci3	2.43133e+06	0	-10	0.439833
Q8VEJ9	Q8VEJ9	Vacuolar protein sorting-associated protein 4A	Vps4a	0	693983	10	0.439833
Q91ZR1	Q91ZR1	Ras-related protein Rab-4B	Rab4b	780883	0	-10	0.439833
Q9D0S9	Q9D0S9	Histidine triad nucleotide-binding protein 2, mitochondrial	Hint2	761983	0	-10	0.439833
G5E8C4;Q8BRH0	G5E8C4;Q8BRH0	Transmembrane and TPR repeat-containing protein 3	Tmtc3	0	1.28237e+06	10	0.439833
D3Z780;Q61749;Q61749-2	D3Z780;Q61749;Q61749-2	Translation initiation factor eIF-2B subunit delta	Eif2b4	1.37102e+06	0	-10	0.439833
E0CXZ1;J3QM95;F8WGT4;Q8BYN5-2;Q8BYN5	E0CXZ1;J3QM95;F8WGT4;Q8BYN5-2;Q8BYN5	FSD1-like protein	Fsd1l	337617	0	-10	0.439833
Q8VD75	Q8VD75	Huntingtin-interacting protein 1	Hip1	1.32307e+06	0	-10	0.439833
P29387	P29387	Guanine nucleotide-binding protein subunit beta-4	Gnb4	1.64007e+06	0	-10	0.439833
E9Q683;Q6PHS9-4;Q6PHS9-2;Q6PHS9-5;Q6PHS9;Q6PHS9-3;Q6PHS9-6	E9Q683;Q6PHS9-4;Q6PHS9-2;Q6PHS9-5;Q6PHS9;Q6PHS9-3;Q6PHS9-6	Voltage-dependent calcium channel subunit alpha-2/delta-2;Voltage-dependent calcium channel subunit alpha-2-2;Voltage-dependent calcium channel subunit delta-2	Cacna2d2	829783	0	-10	0.439833
O88444	O88444	Adenylate cyclase type 1	Adcy1	195633	0	-10	0.439833
Q8VCN9	Q8VCN9	Tubulin-specific chaperone C	Tbcc	0	335417	10	0.439833
Q9QZH6;J3KMM6	Q9QZH6;J3KMM6	Evolutionarily conserved signaling intermediate in Toll pathway, mitochondrial	Ecsit	1.56387e+06	0	-10	0.439833
K3W4Q9;Q8BH60-2;Q8BH60	K3W4Q9;Q8BH60-2;Q8BH60	Golgi-associated PDZ and coiled-coil motif-containing protein	Gopc	406867	0	-10	0.439833
D3Z6H3;D3Z4E5;Q9WUB4	D3Z6H3;D3Z4E5;Q9WUB4	Dynactin subunit 6	Dctn6	329117	0	-10	0.439833
Q8K4P8-2;Q8K4P8	Q8K4P8-2;Q8K4P8	E3 ubiquitin-protein ligase HECW1	Hecw1	327017	0	-10	0.439833
Q99ME2	Q99ME2	WD repeat-containing protein 6	Wdr6	303717	0	-10	0.439833
Q4FE56;P70398	Q4FE56;P70398	Ubiquitin carboxyl-terminal hydrolase;Probable ubiquitin carboxyl-terminal hydrolase FAF-X	Usp9x	649833	0	-10	0.439833
Q99PV0;B7ZC27	Q99PV0;B7ZC27	Pre-mRNA-processing-splicing factor 8	Prpf8	0	684233	10	0.439833
Q3U3J1	Q3U3J1		Bckdha	1.23932e+06	0	-10	0.439833
Q9QYS9-5;Q9QYS9-8;Q9QYS9-4;Q9QYS9-3;Q9QYS9-6;Q9QYS9-2;Q9QYS9;Q9QYS9-7	Q9QYS9-5;Q9QYS9-8;Q9QYS9-4;Q9QYS9-3;Q9QYS9-6;Q9QYS9-2;Q9QYS9;Q9QYS9-7	Protein quaking	Qki	0	1.34897e+06	10	0.439833
F6ZTG3;E9Q197;Q9CPV4-3;Q9CPV4-2;Q9CPV4	F6ZTG3;E9Q197;Q9CPV4-3;Q9CPV4-2;Q9CPV4	Glyoxalase domain-containing protein 4	Glod4	834733	0	-10	0.439833
Q3TIR3	Q3TIR3	Synembryn-A	Ric8a	88356.7	0	-10	0.439833
Q52KR6;B8JJ92;B8JJ91;F6RJ39;Q9JIX8-3;Q9JIX8-2;Q9JIX8-4;Q9JIX8	Q52KR6;B8JJ92;B8JJ91;F6RJ39;Q9JIX8-3;Q9JIX8-2;Q9JIX8-4;Q9JIX8	Apoptotic chromatin condensation inducer in the nucleus	Acin1	0	173933	10	0.439833
D9J2V6;P41778-2;P41778	D9J2V6;P41778-2;P41778	Pre-B-cell leukemia transcription factor 1	Pbx1	83916.7	0	-10	0.439833
Q8VCS3	Q8VCS3	Glycosaminoglycan xylosylkinase	Fam20b	80636.7	0	-10	0.439833
Q6ZWY9;Q64478;Q64525;P10854	Q6ZWY9;Q64478;Q64525;P10854	Histone H2B type 1-C/E/G;Histone H2B type 1-H;Histone H2B type 2-B;Histone H2B type 1-M	Hist1h2bc;Hist1h2bh;Hist2h2bb;Hist1h2bm	0	314967	10	0.439833
S4R2D5;S4R2T5;Q9D906	S4R2D5;S4R2T5;Q9D906	Ubiquitin-like modifier-activating enzyme ATG7	Atg7	20271.7	0	-10	0.439833
E0CYW0;O35684	E0CYW0;O35684	Neuroserpin	Serpini1	45978.3	0	-10	0.439833
Q8C163;E9PZS5	Q8C163;E9PZS5	Nuclease EXOG, mitochondrial	Exog	8.14567e+06	0	-10	0.439833
Q71M36;Q71M36-4	Q71M36;Q71M36-4	Chondroitin sulfate proteoglycan 5	Cspg5	0	1.44508e+07	10	0.439833
D6RE50;Q91VL0;G5E8U9;O54940	D6RE50;Q91VL0;G5E8U9;O54940	BCL2/adenovirus E1B 19 kDa protein-interacting protein 2	Bnip2	1.51062e+07	0	-10	0.439833
Q91XY5;Q91XY0;Q91XY4;Q91XX9	Q91XY5;Q91XY0;Q91XY4	Protocadherin gamma-A4	Pcdhgb6;Pcdhga4	6638000	0	-10	0.439833
Q9DCJ5	Q9DCJ5	NADH dehydrogenase [ubiquinone] 1 alpha subcomplex subunit 8	Ndufa8	6870000	0	-10	0.439833
Q3TC72	Q3TC72	Fumarylacetoacetate hydrolase domain-containing protein 2A	Fahd2	8.73683e+06	0	-10	0.439833
Q91VR7	Q91VR7	Microtubule-associated proteins 1A/1B light chain 3A	Map1lc3a	2174000	0	-10	0.439833
Q9CXW3	Q9CXW3	Calcyclin-binding protein	Cacybp	7874500	0	-10	0.439833
Q9D1G1	Q9D1G1	Ras-related protein Rab-1B	Rab1b	0	6.25933e+06	10	0.439833
Q9DB10	Q9DB10	Essential MCU regulator, mitochondrial	Smdt1	0	1.99417e+07	10	0.439833
Q9JJI8	Q9JJI8	60S ribosomal protein L38	Rpl38	0	2124500	10	0.439833
P61358;E9PV49	P61358;E9PV49	60S ribosomal protein L27	Rpl27	0	7.18883e+06	10	0.439833
Q3UW66;Q99J99	Q3UW66;Q99J99	Sulfurtransferase;3-mercaptopyruvate sulfurtransferase	Mpst	0	4.63333e+06	10	0.439833
Q9CR98	Q9CR98	Protein FAM136A	Fam136a	1.93133e+06	0	-10	0.439833
Q8BY87-2;Q8BY87	Q8BY87-2;Q8BY87	Ubiquitin carboxyl-terminal hydrolase 47	Usp47	1.06662e+06	0	-10	0.439833
Q9JKD3	Q9JKD3	Secretory carrier-associated membrane protein 5	Scamp5	0	3.54783e+06	10	0.439833
Q9R226;Q9WU01-2;Q9WU01	Q9R226	KH domain-containing, RNA-binding, signal transduction-associated protein 3	Khdrbs3	3.73583e+06	0	-10	0.439833
Q9JHI5	Q9JHI5	Isovaleryl-CoA dehydrogenase, mitochondrial	Ivd	4.84983e+06	0	-10	0.439833
Q80ZM5	Q80ZM5		H1fx	0	4.55983e+06	10	0.439833
Q811Q9;Q811Q9-2	Q811Q9;Q811Q9-2	Choline-phosphate cytidylyltransferase B	Pcyt1b	3972000	0	-10	0.439833
Q9CPP6;D3YTQ8	Q9CPP6;D3YTQ8	NADH dehydrogenase [ubiquinone] 1 alpha subcomplex subunit 5	Ndufa5	5127500	0	-10	0.439833
P62751;D3YU45;D3Z1D6;D3YU46;D3YTY6	P62751;D3YU45;D3Z1D6;D3YU46	60S ribosomal protein L23a	Rpl23a	0	16451000	10	0.439833
Q3TXY2;E9Q137	Q3TXY2;E9Q137		Tex264	1858000	0	-10	0.439833
Q60625	Q60625	Intercellular adhesion molecule 5	Icam5	6071500	0	-10	0.439833
Q8BXZ1	Q8BXZ1	Protein disulfide-isomerase TMX3	Tmx3	7730000	0	-10	0.439833
Q01065	Q01065	Calcium/calmodulin-dependent 3,5-cyclic nucleotide phosphodiesterase 1B	Pde1b	2.01433e+06	0	-10	0.439833
P50247	P50247	Adenosylhomocysteinase	Ahcy	2.14233e+06	0	-10	0.439833
Q9CPQ8	Q9CPQ8	ATP synthase subunit g, mitochondrial	Atp5l	1.98117e+06	0	-10	0.439833
F8VQ40;P19137	F8VQ40;P19137	Laminin subunit alpha-1	Lama1	6535500	0	-10	0.439833
Q8VCH0	Q8VCH0	3-ketoacyl-CoA thiolase B, peroxisomal	Acaa1b	0	4968500	10	0.439833
F6ZGR6;D3YZ21	F6ZGR6;D3YZ21		D430041D05Rik	0	3.47667e+06	10	0.439833
Q6PAK3	Q6PAK3	Protein arginine N-methyltransferase 8	Prmt8	1.72533e+06	0	-10	0.439833
P62071;P10833	P62071;P10833	Ras-related protein R-Ras2;Ras-related protein R-Ras	Rras2;Rras	1353550	0	-10	0.439833
Q3TDD9	Q3TDD9	Protein phosphatase 1 regulatory subunit 21	Ppp1r21	1.81117e+06	0	-10	0.439833
Q93092	Q93092	Transaldolase	Taldo1	1.79317e+06	0	-10	0.439833
O08972;Q99LD8;G3UZR0	O08972;Q99LD8;G3UZR0	N(G),N(G)-dimethylarginine dimethylaminohydrolase 2	Ddah2	2.23417e+06	0	-10	0.439833
Q99LB6-2;Q99LB6;E0CYU5	Q99LB6-2;Q99LB6;E0CYU5	Methionine adenosyltransferase 2 subunit beta	Mat2b	2.05233e+06	0	-10	0.439833
Q9CPN9	Q9CPN9		2210010C04Rik	0	1345900	10	0.439833
E9QMK3;E9QMK2;G3XA35;E9PYH0;Q62059-4;Q62059-3;Q62059-2;Q62059	E9QMK3;E9QMK2;G3XA35;E9PYH0;Q62059-4;Q62059-3;Q62059-2;Q62059	Versican core protein	Vcan	0	2.38217e+06	10	0.439833
Q3UZG4;P31230	Q3UZG4;P31230	Aminoacyl tRNA synthase complex-interacting multifunctional protein 1;Endothelial monocyte-activating polypeptide 2	Aimp1	3498500	0	-10	0.439833
Q91XX4;Q91XZ8	Q91XX4		Pcdhgb6	3772500	0	-10	0.439833
E9QL13;Q8C2Q3-2;Q8C2Q3;J3QN51;J3QPT3	E9QL13;Q8C2Q3-2;Q8C2Q3	RNA-binding protein 14	Rbm14	0	2.35133e+06	10	0.439833
V9GWT6;V9GXH3;V9GXF0;V9GXP8;F8VPM7;Q99MI1-2;Q99MI1;V9GX53;V9GXL1	V9GWT6;V9GXH3;V9GXF0;V9GXP8;F8VPM7;Q99MI1-2;Q99MI1;V9GX53	ELKS/Rab6-interacting/CAST family member 1	Erc1	0	1.96733e+06	10	0.439833
E0CZ81;Q8CIV8;E0CXJ6	E0CZ81;Q8CIV8	Tubulin-specific chaperone E	Tbce	1457350	0	-10	0.439833
Q9D0F3	Q9D0F3	Protein ERGIC-53	Lman1	1724000	0	-10	0.439833
Q9CPU4	Q9CPU4	Microsomal glutathione S-transferase 3	Mgst3	0	4288000	10	0.439833
P26516	P26516	26S proteasome non-ATPase regulatory subunit 7	Psmd7	2459500	0	-10	0.439833
Q8BIW1	Q8BIW1	Protein prune homolog	Prune	961150	0	-10	0.439833
Q9WUQ2;D3Z3S1;F6XLZ3	Q9WUQ2;D3Z3S1	Prolactin regulatory element-binding protein	Preb	0	1.83467e+06	10	0.439833
Q810U4-5	Q810U4-5	Neuronal cell adhesion molecule	Nrcam	0	2.04017e+06	10	0.439833
E9QPX3;Q9CXZ1	E9QPX3;Q9CXZ1	NADH dehydrogenase [ubiquinone] iron-sulfur protein 4, mitochondrial	Ndufs4	3.85467e+06	0	-10	0.439833
Q9QUR6	Q9QUR6	Prolyl endopeptidase	Prep	983867	0	-10	0.439833
P27601	P27601	Guanine nucleotide-binding protein subunit alpha-13	Gna13	768917	0	-10	0.439833
E9PXV3;E9Q1W0;E9Q1V9;E9Q1T1;Q6PHZ2-2;Q6PHZ2-4;Q6PHZ2;Q6PHZ2-5;Q8CCM0;F6ZIE1;E9QAJ4;D6RDQ8;F6RWZ9;F7A856	E9PXV3;E9Q1W0;E9Q1V9;E9Q1T1;Q6PHZ2-2;Q6PHZ2-4;Q6PHZ2;Q6PHZ2-5;Q8CCM0	Calcium/calmodulin-dependent protein kinase type II subunit delta	Camk2d	0	1.33643e+06	10	0.439833
Q80TL4;S4R193;S4R202	Q80TL4;S4R193;S4R202	Protein KIAA1045	Kiaa1045;N28178	1376150	0	-10	0.439833
Q9DCW5;P43024	Q9DCW5;P43024	Cytochrome c oxidase subunit 6A, mitochondrial;Cytochrome c oxidase subunit 6A1, mitochondrial	Cox6a1	13516000	0	-10	0.439833
F8WGN6;E9Q0J5;Q9QXL2-3;Q9QXL2-2;Q9QXL2-4;Q9QXL2	F8WGN6;E9Q0J5;Q9QXL2-3;Q9QXL2-2;Q9QXL2-4;Q9QXL2	Kinesin-like protein KIF21A	Kif21a	1114600	0	-10	0.439833
D3Z0K9;D3Z7W0;Q9D7P6	D3Z0K9;D3Z7W0;Q9D7P6	Iron-sulfur cluster assembly enzyme ISCU, mitochondrial	Iscu	1.34008e+06	0	-10	0.439833
Q9CQ45	Q9CQ45	Neudesin	Nenf	0	1465550	10	0.439833
Q8BMJ3;Q60872	Q8BMJ3;Q60872	Eukaryotic translation initiation factor 1A, X-chromosomal;Eukaryotic translation initiation factor 1A	Eif1ax;Eif1a	0	2.55717e+06	10	0.439833
P63213	P63213	Guanine nucleotide-binding protein G(I)/G(S)/G(O) subunit gamma-2	Gng2	6823000	0	-10	0.439833
B0V2N8;B0V2N7;P07356;B0V2N5	B0V2N8;B0V2N7;P07356	Annexin;Annexin A2	Anxa2	6574500	0	-10	0.439833
Q8BX10-2;Q8BX10	Q8BX10-2;Q8BX10	Serine/threonine-protein phosphatase PGAM5, mitochondrial	Pgam5	2.28333e+06	0	-10	0.439833
Q3TGS9;V9GWV1;V9GXM1;Q9EPJ9-2;Q9EPJ9	Q3TGS9;V9GWV1;V9GXM1;Q9EPJ9-2;Q9EPJ9	ADP-ribosylation factor GTPase-activating protein 1	Arfgap1	2.39183e+06	0	-10	0.439833
Q8BWY3	Q8BWY3	Eukaryotic peptide chain release factor subunit 1	Etf1	0	6.21183e+06	10	0.439833
Q8CGK3	Q8CGK3	Lon protease homolog, mitochondrial	Lonp1	2.02617e+06	0	-10	0.439833
Q921H9	Q921H9	Cytochrome c oxidase assembly factor 7	Coa7	5459000	0	-10	0.439833
A2AFI9;A2AFJ1;Q60973	A2AFI9;A2AFJ1;Q60973	Histone-binding protein RBBP7	Rbbp7	0	4691500	10	0.439833
S4R1I3;Q3UE92;Q6P1B1	S4R1I3;Q3UE92;Q6P1B1	Xaa-Pro aminopeptidase 1	Xpnpep1	0	2.19883e+06	10	0.439833
Q3TYH2;Q8K386;D3Z1A7;D3YTZ8;D3YWS1	Q3TYH2;Q8K386;D3Z1A7;D3YTZ8;D3YWS1	Ras-related protein Rab-15	Rab15	1.03183e+06	0	-10	0.439833
Q05D44	Q05D44	Eukaryotic translation initiation factor 5B	Eif5b	1514750	0	-10	0.439833
F6ZQQ3;Q9WVJ2;F6PXS6;E9Q5I9	F6ZQQ3;Q9WVJ2;F6PXS6;E9Q5I9	26S proteasome non-ATPase regulatory subunit 13	Psmd13	2019000	0	-10	0.439833
D3Z2R0;Q8CJ19-4;Q8CJ19;F6Q739;D3YWV4	D3Z2R0;Q8CJ19-4;Q8CJ19;F6Q739;D3YWV4	Protein-methionine sulfoxide oxidase MICAL3	Mical3	576967	0	-10	0.439833
H3BJ67;H3BL92;H3BKQ3	H3BJ67;H3BL92;H3BKQ3		Evi5l	1.13668e+06	0	-10	0.439833
Q5SS83;Q60634-3;Q60634-2;Q60634	Q5SS83;Q60634-3;Q60634-2;Q60634	Flotillin-2	Flot2	0	1350350	10	0.439833
E9Q7B0;Q60715-2;Q60715	E9Q7B0;Q60715-2;Q60715	Prolyl 4-hydroxylase subunit alpha-1	P4ha1	1.09742e+06	0	-10	0.439833
Q8BGC4	Q8BGC4	Zinc-binding alcohol dehydrogenase domain-containing protein 2	Zadh2	0	1.59578e+06	10	0.439833
F6RJC1;G3X907;Q9WTS6-2;Q9WTS6	F6RJC1;G3X907;Q9WTS6-2;Q9WTS6	Teneurin-3	Tenm3	2919500	0	-10	0.439833
F7B6S5;A2RT67;G3UYA1	F7B6S5;A2RT67;G3UYA1	DENN domain-containing protein 3	Dennd3	0	1.13558e+07	10	0.439833
O35621;Q91W01	O35621;Q91W01	Phosphomannomutase 1;Phosphomannomutase	Pmm1	1.15022e+06	0	-10	0.439833
Q9DB05	Q9DB05	Alpha-soluble NSF attachment protein	Napa	4.90967e+06	0	-10	0.439833
Q3UHD9-2;Q3UHD9	Q3UHD9-2;Q3UHD9	Arf-GAP with GTPase, ANK repeat and PH domain-containing protein 2	Agap2	946617	0	-10	0.439833
Q8R016;E9PZH4;E9Q6V3;E9QA53	Q8R016;E9PZH4	Bleomycin hydrolase	Blmh	6558000	0	-10	0.439833
Q60648	Q60648	Ganglioside GM2 activator	Gm2a	1.82167e+06	0	-10	0.439833
Q9CXW2	Q9CXW2	28S ribosomal protein S22, mitochondrial	Mrps22	1528300	0	-10	0.439833
Q80UK0	Q80UK0	SEC14 domain and spectrin repeat-containing protein 1	Sestd1	0	1458900	10	0.439833
Q8BHC9	Q8BHC9	Alpha-(1,3)-fucosyltransferase 11	Fut11	0	943267	10	0.439833
Q80U63-2;Q80U63;A2A7Y8;A8Y5E5	Q80U63-2;Q80U63	Mitofusin-2	Mfn2	886717	0	-10	0.439833
Q8BKZ9	Q8BKZ9	Pyruvate dehydrogenase protein X component, mitochondrial	Pdhx	0	1.87917e+06	10	0.439833
Q8R4N0	Q8R4N0	Citrate lyase subunit beta-like protein, mitochondrial	Clybl	4.49617e+06	0	-10	0.439833
Q62086	Q62086	Serum paraoxonase/arylesterase 2	Pon2	0	1.41458e+06	10	0.439833
Q9Z268	Q9Z268	RasGAP-activating-like protein 1	Rasal1	2.74217e+06	0	-10	0.439833
P36552	P36552	Oxygen-dependent coproporphyrinogen-III oxidase, mitochondrial	Cpox	0	6.43917e+06	10	0.439833
Q9JMC3	Q9JMC3	DnaJ homolog subfamily A member 4	Dnaja4	0	2819500	10	0.439833
Q9CRD2	Q9CRD2	ER membrane protein complex subunit 2	Emc2	1.81633e+06	0	-10	0.439833
Q61575	Q61575	Forkhead box protein N1	Foxn1	0	6476000	10	0.439833
E0CXA0;P51859	E0CXA0;P51859	Hepatoma-derived growth factor	Hdgf	0	5.59583e+06	10	0.439833
Q6IEE6	Q6IEE6	Transmembrane protein 132E	Tmem132e	1616200	0	-10	0.439833
B7ZCU2;B7ZCU5;B7ZCU4;B7ZCU3;B7ZCU0;J3QNK8;Q8CBW3-5;Q8CBW3-2;Q8CBW3-4;Q8CBW3-3;Q8CBW3	B7ZCU2;B7ZCU5;B7ZCU4;B7ZCU3;B7ZCU0;J3QNK8;Q8CBW3-5;Q8CBW3-2;Q8CBW3-4;Q8CBW3-3;Q8CBW3	Abl interactor 1	Abi1	0	1.07557e+06	10	0.439833
O88319	O88319	Neurotensin receptor type 1	Ntsr1	1852500	0	-10	0.439833
Q8BG58;Q8BG58-2	Q8BG58;Q8BG58-2	Transmembrane prolyl 4-hydroxylase	P4htm	133855	0	-10	0.439833
E9Q3I8;E9Q3I9;E9Q3I4;E9Q3I5;E9Q0N0;Q9Z0R4-2;Q9Z0R4;Q6NZJ5;Q6J1S9;D3Z6P4;CON__ENSEMBL:ENSBTAP00000001528	E9Q3I8;E9Q3I9;E9Q3I4;E9Q3I5;E9Q0N0;Q9Z0R4-2;Q9Z0R4;Q6NZJ5	Intersectin-1	Itsn1	550817	0	-10	0.439833
P32233	P32233	Developmentally-regulated GTP-binding protein 1	Drg1	1.62242e+06	0	-10	0.439833
P61963	P61963	DDB1- and CUL4-associated factor 7	Dcaf7	0	2.21717e+06	10	0.439833
Q8VBV7	Q8VBV7	COP9 signalosome complex subunit 8	Cops8	0	1.41558e+06	10	0.439833
Q6IMF0	Q6IMF0	Keratin, type II cuticular Hb3	Krt83	0	1.40572e+07	10	0.439833
Q61768;E9QAK5	Q61768;E9QAK5	Kinesin-1 heavy chain	Kif5b	685317	0	-10	0.439833
K3W4T3;Q9Z1G4-3;Q9Z1G4-2;Q9Z1G4	K3W4T3;Q9Z1G4-3;Q9Z1G4-2;Q9Z1G4	V-type proton ATPase 116 kDa subunit a isoform 1	Atp6v0a1	146318	0	-10	0.439833
P30681	P30681	High mobility group protein B2	Hmgb2	0	2.05183e+06	10	0.439833
Q8HW98	Q8HW98	IgLON family member 5	Iglon5	2408500	0	-10	0.439833
Q62470-3;Q62470;Q62470-2	Q62470-3;Q62470;Q62470-2	Integrin alpha-3;Integrin alpha-3 heavy chain;Integrin alpha-3 light chain	Itga3	1.13182e+06	0	-10	0.439833
Q8CG76	Q8CG76	Aflatoxin B1 aldehyde reductase member 2	Akr7a2	4.26633e+06	0	-10	0.439833
Q61029-3;Q61029;Q61033-2;Q61029-4;Q61029-2;Q61033	Q61029-3;Q61029;Q61033-2;Q61029-4;Q61029-2;Q61033	Lamina-associated polypeptide 2, isoforms beta/delta/epsilon/gamma;Lamina-associated polypeptide 2, isoforms alpha/zeta	Tmpo	0	1.83067e+06	10	0.439833
Q8VHI3	Q8VHI3	GDP-fucose protein O-fucosyltransferase 2	Pofut2	0	4901000	10	0.439833
Q9JIS5	Q9JIS5	Synaptic vesicle glycoprotein 2A	Sv2a	1.85783e+06	0	-10	0.439833
Q810A7-2;Q810A7	Q810A7-2;Q810A7	ATP-dependent RNA helicase DDX42	Ddx42	0	1.93467e+06	10	0.439833
E9Q740;F8VQC1	E9Q740;F8VQC1	Signal recognition particle subunit SRP72	Srp72	959867	0	-10	0.439833
P41105;F6Z0X0	P41105;F6Z0X0	60S ribosomal protein L28	Rpl28	72643.3	0	-10	0.439833
Q60692	Q60692	Proteasome subunit beta type-6	Psmb6	1702000	0	-10	0.439833
E9Q2V1;P61215	E9Q2V1;P61215	Carbonic anhydrase-related protein 10	Car10;Ca10	2.75267e+06	0	-10	0.439833
Q8R1Q8	Q8R1Q8	Cytoplasmic dynein 1 light intermediate chain 1	Dync1li1	1.48732e+06	0	-10	0.439833
Q8R3X6;Q9R087	Q8R3X6;Q9R087	Glypican-6;Secreted glypican-6	Gpc6	1.43498e+06	0	-10	0.439833
O54833	O54833	Casein kinase II subunit alpha	Csnk2a2	3157000	0	-10	0.439833
P24527	P24527	Leukotriene A-4 hydrolase	Lta4h	0	877267	10	0.439833
Q9CQ69	Q9CQ69	Cytochrome b-c1 complex subunit 8	Uqcrq	5.12483e+06	0	-10	0.439833
Q63810-2;Q63810	Q63810-2;Q63810	Calcineurin subunit B type 1	Ppp3r1	1.20792e+06	0	-10	0.439833
A2AJ26;P41234	A2AJ26;P41234	ATP-binding cassette sub-family A member 2	Abca2	88963.3	0	-10	0.439833
A2ATL0;A2ATK9;A2ATK8;A2ATL1	A2ATL0;A2ATK9;A2ATK8;A2ATL1		Fam171a1	1225400	0	-10	0.439833
P52480;E9Q509;G3X925;P53657	P52480	Pyruvate kinase PKM	Pkm	1.42188e+06	0	-10	0.439833
P70280	P70280	Vesicle-associated membrane protein 7	Vamp7	1.22763e+06	0	-10	0.439833
E9QK16;Q8BNA6;Q8BNA6-2	E9QK16;Q8BNA6;Q8BNA6-2	Protocadherin Fat 3	Fat3	1.18102e+06	0	-10	0.439833
Q8BGX2	Q8BGX2	Uncharacterized protein C19orf52 homolog		1129300	0	-10	0.439833
F6SLR4;Q9ER58	F6SLR4;Q9ER58	Testican-2	Spock2	540667	0	-10	0.439833
E9Q7L0	E9Q7L0		Ogdhl	1.70767e+06	0	-10	0.439833
B8QI35;P60469;F6UYF1;S4R1I7;B2RXW8;B2RXQ2	B8QI35;P60469	Liprin-alpha-3	Ppfia3	1.41123e+06	0	-10	0.439833
O54962	O54962	Barrier-to-autointegration factor;Barrier-to-autointegration factor, N-terminally processed	Banf1	0	3.58883e+06	10	0.439833
Q62446	Q62446	Peptidyl-prolyl cis-trans isomerase FKBP3	Fkbp3	5.57267e+06	0	-10	0.439833
Q62179;F2Z3W4	Q62179;F2Z3W4	Semaphorin-4B	Sema4b	1090950	0	-10	0.439833
F8WJG3;P62996	F8WJG3;P62996	Transformer-2 protein homolog beta	Tra2b	0	1066800	10	0.439833
O35226-5;O35226-4;O35226-3;O35226;O35226-2	O35226-5;O35226-4;O35226-3;O35226;O35226-2	26S proteasome non-ATPase regulatory subunit 4	Psmd4	1.13997e+06	0	-10	0.439833
V9GXE7;P58404-2;P58404	V9GXE7;P58404-2;P58404	Striatin-4	Strn4	0	3.70783e+06	10	0.439833
P10922	P10922	Histone H1.0;Histone H1.0, N-terminally processed	H1f0	0	1737500	10	0.439833
Q0VBD0	Q0VBD0	Integrin beta	Itgb8	1071100	0	-10	0.439833
D3Z0F3;P40630-2;P40630	D3Z0F3;P40630-2;P40630	Transcription factor A, mitochondrial	Tfam	1.58603e+06	0	-10	0.439833
Q8VDM6-3;Q8VDM6;Q8VDM6-2	Q8VDM6-3;Q8VDM6;Q8VDM6-2	Heterogeneous nuclear ribonucleoprotein U-like protein 1	Hnrnpul1	0	1.83867e+06	10	0.439833
O35114	O35114	Lysosome membrane protein 2	Scarb2	729400	0	-10	0.439833
Q9WTX6;Q3TPM3	Q9WTX6;Q3TPM3	Cullin-1	Cul1	0	1637650	10	0.439833
E9QA63;B1ARU4;E9PVY8;Q9QXZ0;F6Q750;F7ACR9;E9QNP1;B1ARU1;Q9QXZ0-3;Q9QXZ0-2;Q9QXZ0-4;F6XCT0;F6SHS0	E9QA63;B1ARU4;E9PVY8;Q9QXZ0;F6Q750;F7ACR9;E9QNP1;B1ARU1;Q9QXZ0-3;Q9QXZ0-2;Q9QXZ0-4	Microtubule-actin cross-linking factor 1	Macf1	399750	0	-10	0.439833
P97355;A2AC81;E9PZ58	P97355;A2AC81;E9PZ58	Spermine synthase	Sms	1.43422e+06	0	-10	0.439833
Q80WG5	Q80WG5	Volume-regulated anion channel subunit LRRC8A	Lrrc8a	1.32428e+06	0	-10	0.439833
Q14BI2;G3XA00;Q68EF4-2;Q68EF4	Q14BI2	Metabotropic glutamate receptor 2	Grm2	540033	0	-10	0.439833
O70310	O70310	Glycylpeptide N-tetradecanoyltransferase 1	Nmt1	1020400	0	-10	0.439833
P17095;P17095-1	P17095;P17095-1	High mobility group protein HMG-I/HMG-Y	Hmga1	6.38883e+06	0	-10	0.439833
Q9D0I9	Q9D0I9	Arginine--tRNA ligase, cytoplasmic	Rars	1.30678e+06	0	-10	0.439833
Q9R049-2;Q9R049	Q9R049-2;Q9R049	E3 ubiquitin-protein ligase AMFR	Amfr	0	3.91767e+06	10	0.439833
Q80XU8	Q80XU8	Leucine-rich repeat and fibronectin type-III domain-containing protein 4	Lrfn4	1.97883e+06	0	-10	0.439833
Q9D6S7	Q9D6S7	Ribosome-recycling factor, mitochondrial	Mrrf	4.06833e+06	0	-10	0.439833
Q91WT9-2;Q91WT9	Q91WT9-2;Q91WT9	Cystathionine beta-synthase	Cbs	0	1892000	10	0.439833
D3YVI6;D3Z440;Q9CZ04;Q9CZ04-2	D3YVI6;D3Z440;Q9CZ04;Q9CZ04-2	COP9 signalosome complex subunit 7a	Cops7a	632967	0	-10	0.439833
Q07409	Q07409	Contactin-3	Cntn3	442233	0	-10	0.439833
Q8C078-4;Q8C078-2;Q8C078-3;Q8C078;Q8C078-5	Q8C078-4;Q8C078-2;Q8C078-3;Q8C078;Q8C078-5	Calcium/calmodulin-dependent protein kinase kinase 2	Camkk2	512400	0	-10	0.439833
Q3TFP0;A3KG57;Q9R0U0-3;Q9R0U0-2;Q9R0U0	Q3TFP0;A3KG57;Q9R0U0-3;Q9R0U0-2;Q9R0U0	Serine/arginine-rich splicing factor 10	Srsf10;Srsf12	0	2.92583e+06	10	0.439833
E9QNX9;Q60751;Q9WTL4	E9QNX9;Q60751	Tyrosine-protein kinase receptor;Insulin-like growth factor 1 receptor;Insulin-like growth factor 1 receptor alpha chain;Insulin-like growth factor 1 receptor beta chain	Igf1r	1305700	0	-10	0.439833
P70441	P70441	Na(+)/H(+) exchange regulatory cofactor NHE-RF1	Slc9a3r1	6483500	0	-10	0.439833
Q3TMN1;Q3UI33;O08663;M0QWM9;M0QW69;M0QW48	Q3TMN1;Q3UI33;O08663;M0QWM9	Methionine aminopeptidase 2;Methionine aminopeptidase	Metap2	496550	0	-10	0.439833
D3Z563;F6WUQ1;Q4VWZ5;P31786	D3Z563;F6WUQ1;Q4VWZ5;P31786	Acyl-CoA-binding protein	Dbi	6312500	0	-10	0.439833
D3Z797;P39087-2;P39087	D3Z797;P39087-2;P39087	Glutamate receptor ionotropic, kainate 2	Grik2	1691500	0	-10	0.439833
Q8K3J1	Q8K3J1	NADH dehydrogenase [ubiquinone] iron-sulfur protein 8, mitochondrial	Ndufs8	3.02733e+06	0	-10	0.439833
Q61330	Q61330	Contactin-2	Cntn2	1.37078e+06	0	-10	0.439833
F6TQS9;Q3UVK0	F6TQS9;Q3UVK0	Endoplasmic reticulum metallopeptidase 1	Ermp1	1469150	0	-10	0.439833
Q8VD37-3;Q8VD37-8;Q8VD37-6;F7CPX0;Q8VD37-2;Q8VD37-4;Q8VD37;A2AIY5;Q8VD37-5	Q8VD37-3;Q8VD37-8;Q8VD37-6;F7CPX0;Q8VD37-2;Q8VD37-4;Q8VD37	SH3-containing GRB2-like protein 3-interacting protein 1	Sgip1	3858500	0	-10	0.439833
F6RCU2;F7CB97;D3Z3M7;D3Z2Z1;F8WIA1;Q922J3-2;Q922J3	F6RCU2;F7CB97;D3Z3M7;D3Z2Z1;F8WIA1;Q922J3-2;Q922J3	CAP-Gly domain-containing linker protein 1	Clip1	385633	0	-10	0.439833
P47738	P47738	Aldehyde dehydrogenase, mitochondrial	Aldh2	1.87483e+06	0	-10	0.439833
Q8BLF1;Q8BYQ0	Q8BLF1	Neutral cholesterol ester hydrolase 1	Nceh1	104547	0	-10	0.439833
Q9D6U8	Q9D6U8	Protein FAM162A	Fam162a	808850	0	-10	0.439833
E0CXN7;H3BIY2;E0CXJ9;Q6ZPU9-2;Q6ZPU9	E0CXN7;H3BIY2;E0CXJ9;Q6ZPU9-2;Q6ZPU9	KIF1-binding protein	2510003E04Rik;Kbp	1.02552e+06	0	-10	0.439833
O35639	O35639	Annexin A3	Anxa3	1132500	0	-10	0.439833
Q9CQI6	Q9CQI6	Coactosin-like protein	Cotl1	0	1.45197e+06	10	0.439833
Q9CQX8	Q9CQX8	28S ribosomal protein S36, mitochondrial	Mrps36	780050	0	-10	0.439833
P62852	P62852	40S ribosomal protein S25	Rps25	5142500	0	-10	0.439833
Q9Z2Y8;Q80ZV3	Q9Z2Y8;Q80ZV3	Proline synthase co-transcribed bacterial homolog protein	Prosc	1.34967e+06	0	-10	0.439833
E9QAD6;P97450	E9QAD6;P97450	ATP synthase-coupling factor 6, mitochondrial	Atp5j	5.58467e+06	0	-10	0.439833
Q9CQF4	Q9CQF4	Uncharacterized protein C6orf203 homolog		1474550	0	-10	0.439833
Q62318;Q62318-2	Q62318;Q62318-2	Transcription intermediary factor 1-beta	Trim28	959750	0	-10	0.439833
F8WHU8;Q9D8T7-2;Q9D8T7	F8WHU8;Q9D8T7-2;Q9D8T7	SRA stem-loop-interacting RNA-binding protein, mitochondrial	Slirp	1176850	0	-10	0.439833
G3UYI5;G3UZW7	G3UYI5;G3UZW7		Magohb	0	5.14983e+06	10	0.439833
Z4YJU8;E9PUQ5;Q921M4-2;Q921M4;A2AN46	Z4YJU8;E9PUQ5;Q921M4-2;Q921M4;A2AN46	Golgin subfamily A member 2	Golga2	888467	0	-10	0.439833
Q8VEH8;F6Z458	Q8VEH8;F6Z458	Endoplasmic reticulum lectin 1	Erlec1	1031450	0	-10	0.439833
Q9D0L8-2;Q9D0L8	Q9D0L8-2;Q9D0L8	mRNA cap guanine-N7 methyltransferase	Rnmt	0	924733	10	0.439833
Q8BRQ9;Q925N0	Q8BRQ9;Q925N0	Sideroflexin-5	Sfxn5	1.17188e+06	0	-10	0.439833
E9PWK1;Q9D379	E9PWK1;Q9D379	Epoxide hydrolase 1	Ephx1	5.07933e+06	0	-10	0.439833
Q91YP0	Q91YP0	L-2-hydroxyglutarate dehydrogenase, mitochondrial	L2hgdh	930233	0	-10	0.439833
Q3TKD0;Q99LG2;Q8BFY9-2;Q8BFY9	Q3TKD0;Q99LG2;Q8BFY9-2;Q8BFY9	Transportin-2;Transportin-1	Tnpo1;Tnpo2	1.41733e+06	0	-10	0.439833
A2ALA6;P09925	A2ALA6;P09925	Surfeit locus protein 1	Surf1	996167	0	-10	0.439833
D3YZH8;Q9R099;F8WI46	D3YZH8;Q9R099;F8WI46	Transducin beta-like protein 2	Tbl2	695667	0	-10	0.439833
P56391	P56391	Cytochrome c oxidase subunit 6B1	Cox6b1	2200000	0	-10	0.439833
P43275	P43275	Histone H1.1	Hist1h1a	0	2181500	10	0.439833
Q922Y1	Q922Y1	UBX domain-containing protein 1	Ubxn1	1226650	0	-10	0.439833
G3X9K4;Q8R3Q2	G3X9K4;Q8R3Q2	Serine/threonine-protein phosphatase 6 regulatory subunit 2	Ppp6r2	1.28373e+06	0	-10	0.439833
Q8R1I1	Q8R1I1	Cytochrome b-c1 complex subunit 9	Uqcr10	0	1.11023e+06	10	0.439833
P16332	P16332	Methylmalonyl-CoA mutase, mitochondrial	Mut	1.96817e+06	0	-10	0.439833
E9QNQ4;Q8CHG7	E9QNQ4;Q8CHG7	Rap guanine nucleotide exchange factor 2	Rapgef2	835650	0	-10	0.439833
Q3TWW8	Q3TWW8	Serine/arginine-rich splicing factor 6	Srsf6	0	2.86567e+06	10	0.439833
P12382	P12382	ATP-dependent 6-phosphofructokinase, liver type	Pfkl	0	1.03163e+06	10	0.439833
O54991	O54991	Contactin-associated protein 1	Cntnap1	459033	0	-10	0.439833
Q922H2	Q922H2	[Pyruvate dehydrogenase (acetyl-transferring)] kinase isozyme 3, mitochondrial	Pdk3	491950	0	-10	0.439833
Q8R086	Q8R086	Sulfite oxidase, mitochondrial	Suox	2.34933e+06	0	-10	0.439833
P97861	P97861	Keratin, type II cuticular Hb6	Krt86	0	6.86617e+06	10	0.439833
Q8CIN4	Q8CIN4	Serine/threonine-protein kinase PAK 2;PAK-2p27;PAK-2p34	Pak2	0	1.85467e+06	10	0.439833
Q8BSN6;O70480	Q8BSN6;O70480	Vesicle-associated membrane protein 4	Vamp4	765117	0	-10	0.439833
P99026	P99026	Proteasome subunit beta type-4	Psmb4	550567	0	-10	0.439833
Q9DC23	Q9DC23	DnaJ homolog subfamily C member 10	Dnajc10	1158900	0	-10	0.439833
Q8BYP3	Q8BYP3	Rho-related GTP-binding protein RhoF	Rhof	0	1049550	10	0.439833
Q9D1E8;F8WGD9	Q9D1E8;F8WGD9	1-acyl-sn-glycerol-3-phosphate acyltransferase epsilon	Agpat5	1603700	0	-10	0.439833
G3UYV7;P62858;J3QNN8	G3UYV7;P62858;J3QNN8	40S ribosomal protein S28	Rps28;Gm10263	0	1382400	10	0.439833
M0QWK4;F8WHY9;Q8BKV1;E0CXM8	M0QWK4;F8WHY9;Q8BKV1;E0CXM8	Glypican-2;Secreted glypican-2	Gpc2	254750	0	-10	0.439833
Q91WK1	Q91WK1	SPRY domain-containing protein 4	Spryd4	3773000	0	-10	0.439833
Q61271	Q61271	Activin receptor type-1B	Acvr1b	914833	0	-10	0.439833
Q8BKQ3;Q62288	Q8BKQ3;Q62288	Testican-1	Spock1	4.44317e+06	0	-10	0.439833
Q9CQ65	Q9CQ65	S-methyl-5-thioadenosine phosphorylase	Mtap	654400	0	-10	0.439833
Q922D8	Q922D8	C-1-tetrahydrofolate synthase, cytoplasmic;Methylenetetrahydrofolate dehydrogenase;Methenyltetrahydrofolate cyclohydrolase;Formyltetrahydrofolate synthetase;C-1-tetrahydrofolate synthase, cytoplasmic, N-terminally processed	Mthfd1	970167	0	-10	0.439833
Q925E7;F6RV17;Q6ZWR4-3;Q6ZWR4;Q6ZWR4-2;G3UXS9;Q8BG02	Q925E7;F6RV17;Q6ZWR4-3;Q6ZWR4;Q6ZWR4-2	Serine/threonine-protein phosphatase 2A 55 kDa regulatory subunit B delta isoform;Serine/threonine-protein phosphatase 2A 55 kDa regulatory subunit B;Serine/threonine-protein phosphatase 2A 55 kDa regulatory subunit B beta isoform	Ppp2r2d;Ppp2r2b	1.17778e+06	0	-10	0.439833
Q9JIK9	Q9JIK9	28S ribosomal protein S34, mitochondrial	Mrps34	279367	0	-10	0.439833
Q920P5	Q920P5	Adenylate kinase isoenzyme 5	Ak5	383483	0	-10	0.439833
F8WH41;O55106	F8WH41;O55106	Striatin	Strn	1.54688e+06	0	-10	0.439833
Q9CQ62	Q9CQ62	2,4-dienoyl-CoA reductase, mitochondrial	Decr1	4075500	0	-10	0.439833
Q32NY4-2;Q32NY4	Q32NY4-2;Q32NY4	Metal transporter CNNM3	Cnnm3	571567	0	-10	0.439833
G3UX99;G3UZY2;A2A439;P97493	G3UX99;G3UZY2;A2A439;P97493	Thioredoxin, mitochondrial	Txn2	2.43517e+06	0	-10	0.439833
Q9QZN4;Z4YN00	Q9QZN4;Z4YN00	F-box only protein 6	Fbxo6	1.34502e+06	0	-10	0.439833
Q8K212;E9Q7E9;Q3V3Q7	Q8K212;E9Q7E9;Q3V3Q7	Phosphofurin acidic cluster sorting protein 1;Phosphofurin acidic cluster sorting protein 2	Pacs1;Pacs2	984617	0	-10	0.439833
Q91Z83;Q02566	Q91Z83;Q02566	Myosin-7;Myosin-6	Myh7;Myh6	0	3.47833e+06	10	0.439833
G5E897	G5E897		Kdelc2	1.26072e+06	0	-10	0.439833
P31650	P31650	Sodium- and chloride-dependent GABA transporter 3	Slc6a11	706717	0	-10	0.439833
P28474;Q64437	P28474;Q64437	Alcohol dehydrogenase class-3;Alcohol dehydrogenase class 4 mu/sigma chain	Adh5;Adh7	234217	0	-10	0.439833
Q99PG2-2;Q99PG2	Q99PG2-2;Q99PG2	Opioid growth factor receptor	Ogfr	870100	0	-10	0.439833
Q6ZWZ4	Q6ZWZ4	60S ribosomal protein L36	Rpl36	0	3.55933e+06	10	0.439833
Q80X73	Q80X73	Protein pelota homolog	Pelo	521717	0	-10	0.439833
O55057;M0QWG6	O55057;M0QWG6	Retinal rod rhodopsin-sensitive cGMP 3,5-cyclic phosphodiesterase subunit delta	Pde6d	490517	0	-10	0.439833
D3Z3E2;Q9JL56	D3Z3E2;Q9JL56	Glycerophosphodiester phosphodiesterase 1	Gde1	2.33317e+06	0	-10	0.439833
P70188-2;P70188	P70188-2;P70188	Kinesin-associated protein 3	Kifap3	809283	0	-10	0.439833
Q7TT50	Q7TT50	Serine/threonine-protein kinase MRCK beta	Cdc42bpb	1011900	0	-10	0.439833
Q9CQV4	Q9CQV4	Protein FAM134C	Fam134c	493600	0	-10	0.439833
P62869	P62869	Transcription elongation factor B polypeptide 2	Tceb2	1.04017e+06	0	-10	0.439833
Q99K23	Q99K23	Ufm1-specific protease 2	Ufsp2	0	3075000	10	0.439833
Q61239	Q61239	Protein farnesyltransferase/geranylgeranyltransferase type-1 subunit alpha	Fnta	289933	0	-10	0.439833
Q8BP47	Q8BP47	Asparagine--tRNA ligase, cytoplasmic	Nars	235917	0	-10	0.439833
Q9DA03;D6RD13	Q9DA03;D6RD13	Complex III assembly factor LYRM7	Lyrm7	387083	0	-10	0.439833
F8WHP8;P56135	F8WHP8;P56135	ATP synthase subunit f, mitochondrial	Atp5j2	2.86033e+06	0	-10	0.439833
P61226;Q80ZJ1-2;Q8BU31	P61226;Q80ZJ1-2;Q8BU31	Ras-related protein Rap-2b;Ras-related protein Rap-2a;Ras-related protein Rap-2c	Rap2b;Rap2a;Rap2c	0	397750	10	0.439833
Q9DCF9-2;Q9DCF9	Q9DCF9-2;Q9DCF9	Translocon-associated protein subunit gamma	Ssr3	0	2673500	10	0.439833
A7E1Z5;E9Q8N8;O88343;O88343-2;D3Z7I7;D3Z7G8;O88343-3	A7E1Z5;E9Q8N8;O88343;O88343-2	Electrogenic sodium bicarbonate cotransporter 1	Slc4a4	133785	0	-10	0.439833
Q3UK02;Q99N94	Q3UK02;Q99N94	39S ribosomal protein L9, mitochondrial	Mrpl9	263850	0	-10	0.439833
P61979-3;B2M1R6;H3BKD0;D3Z5X4;H3BKI8;H3BJS9	P61979-3;B2M1R6;H3BKD0;D3Z5X4;H3BKI8	Heterogeneous nuclear ribonucleoprotein K	Hnrnpk;Gm7964	3338500	0	-10	0.439833
D3YYK0;Q8K4F5	D3YYK0;Q8K4F5	Alpha/beta hydrolase domain-containing protein 11	Abhd11	1.79467e+06	0	-10	0.439833
Q9CWK8	Q9CWK8	Sorting nexin-2	Snx2	571300	0	-10	0.439833
Q5FWI3	Q5FWI3	Transmembrane protein 2	Tmem2	1566700	0	-10	0.439833
F6VRI6;Q8VE47	F6VRI6;Q8VE47	Ubiquitin-like modifier-activating enzyme 5	Uba5	983150	0	-10	0.439833
P49586;D3Z3T5	P49586;D3Z3T5	Choline-phosphate cytidylyltransferase A	Pcyt1a	0	1593850	10	0.439833
Q8C052	Q8C052	Microtubule-associated protein 1S;MAP1S heavy chain;MAP1S light chain	Map1s	1.00142e+06	0	-10	0.439833
P70193	P70193	Leucine-rich repeats and immunoglobulin-like domains protein 1	Lrig1	0	65385	10	0.439833
Q7TN29-2;Q7TN29	Q7TN29-2;Q7TN29	Stromal membrane-associated protein 2	Smap2	637000	0	-10	0.439833
Q8BMF4	Q8BMF4	Dihydrolipoyllysine-residue acetyltransferase component of pyruvate dehydrogenase complex, mitochondrial	Dlat	0	1078550	10	0.439833
Q91YM2	Q91YM2	Rho GTPase-activating protein 35	Arhgap35	547933	0	-10	0.439833
Q8BTV1	Q8BTV1	Tumor suppressor candidate 3	Tusc3	779150	0	-10	0.439833
Q5DTT2;Q5DTT2-3;Q5DTT2-2	Q5DTT2;Q5DTT2-3;Q5DTT2-2	PH and SEC7 domain-containing protein 1	Psd	367033	0	-10	0.439833
Q99JP7	Q99JP7	Gamma-glutamyltransferase 7;Gamma-glutamyltransferase 7 heavy chain;Gamma-glutamyltransferase 7 light chain	Ggt7	718350	0	-10	0.439833
Q8BTX9	Q8BTX9	Inactive hydroxysteroid dehydrogenase-like protein 1	Hsdl1	354933	0	-10	0.439833
F6RPJ9;Q9JHR7	F6RPJ9;Q9JHR7	Insulin-degrading enzyme	Ide	0	1058600	10	0.439833
S4R225;Q91V09	S4R225;Q91V09	WD repeat-containing protein 13	Wdr13	574717	0	-10	0.439833
Q9ERL9	Q9ERL9	Guanylate cyclase soluble subunit alpha-3	Gucy1a3	635200	0	-10	0.439833
Q8R5C5;E0CZD4;E0CYB4	Q8R5C5;E0CZD4;E0CYB4	Beta-centractin	Actr1b	1274350	0	-10	0.439833
Q91YS7;Q63932	Q91YS7;Q63932	Dual specificity mitogen-activated protein kinase kinase 2	Map2k2	3.09067e+06	0	-10	0.439833
A2AMH3;A2AMH5;A2AMH4;Q6X893;Q6X893-2	A2AMH3;A2AMH5;A2AMH4;Q6X893;Q6X893-2	Choline transporter-like protein 1	Slc44a1	567450	0	-10	0.439833
Q9JJY3	Q9JJY3	Sphingomyelin phosphodiesterase 3	Smpd3	368733	0	-10	0.439833
P26369;Q3KQM4	P26369;Q3KQM4	Splicing factor U2AF 65 kDa subunit	U2af2	540817	0	-10	0.439833
O35704	O35704	Serine palmitoyltransferase 1	Sptlc1	718033	0	-10	0.439833
Q8JZW4;E9Q1V2	Q8JZW4	Copine-5	Cpne5	0	314050	10	0.439833
Q921F4	Q921F4	Heterogeneous nuclear ribonucleoprotein L-like	Hnrnpll	816950	0	-10	0.439833
Q80U49	Q80U49	Centrosomal protein of 170 kDa protein B	Cep170b	1382300	0	-10	0.439833
M0QWJ9	M0QWJ9		Tmem178b	0	352300	10	0.439833
O08644;O08644-3	O08644;O08644-3	Ephrin type-B receptor 6	Ephb6	55211.7	0	-10	0.439833
Q7TNV0;E9Q8Y1;D3YVJ6	Q7TNV0;E9Q8Y1;D3YVJ6	Protein DEK	Dek	968767	0	-10	0.439833
F2Z490;Q9R1C6	F2Z490;Q9R1C6	Diacylglycerol kinase epsilon	Dgke	511017	0	-10	0.439833
Q3TSR0;Q9ES89	Q3TSR0;Q9ES89	Exostosin-like 2	Extl2	2.88533e+06	0	-10	0.439833
O70456	O70456	14-3-3 protein sigma	Sfn	296900	0	-10	0.439833
D3YVF4;D3Z7I1;P62264	D3YVF4;D3Z7I1;P62264	40S ribosomal protein S14	Rps14	0	1.31247e+06	10	0.439833
F6VCY0;E9Q9J5;Q3V406;Q9D6J5	F6VCY0;E9Q9J5;Q3V406;Q9D6J5	NADH dehydrogenase [ubiquinone] 1 beta subcomplex subunit 8, mitochondrial	Ndufb8	2.81217e+06	0	-10	0.439833
Q61165	Q61165	Sodium/hydrogen exchanger 1	Slc9a1	645417	0	-10	0.439833
E9Q704;F8VQA4;P97467;F7D4K4	E9Q704;F8VQA4;P97467;F7D4K4	Peptidyl-glycine alpha-amidating monooxygenase;Peptidylglycine alpha-hydroxylating monooxygenase;Peptidyl-alpha-hydroxyglycine alpha-amidating lyase	Pam	1.20868e+06	0	-10	0.439833
D3Z067;O88848;O88848-2	D3Z067;O88848;O88848-2	ADP-ribosylation factor-like protein 6	Arl6	496683	0	-10	0.439833
Q61687	Q61687	Transcriptional regulator ATRX	Atrx	0	1.32738e+06	10	0.439833
Q61335	Q61335	B-cell receptor-associated protein 31	Bcap31	779733	0	-10	0.439833
O08715-2;O08715-5;O08715-3;O08715-6;O08715;O08715-4	O08715-2;O08715-5;O08715-3;O08715-6;O08715;O08715-4	A-kinase anchor protein 1, mitochondrial	Akap1	435083	0	-10	0.439833
Q8BXA0;Q8BXA0-2	Q8BXA0;Q8BXA0-2	Leucine-rich repeat and fibronectin type-III domain-containing protein 5	Lrfn5	1431900	0	-10	0.439833
A2AEG6;P35803-3;P35803-8;P35803;A2AEG3;P35803-5;P35803-4;P35803-2	A2AEG6;P35803-3;P35803-8;P35803;A2AEG3;P35803-5;P35803-4;P35803-2	Neuronal membrane glycoprotein M6-b	Gpm6b	0	217733	10	0.439833
E9QAS4;E9QAS5;Q6PDQ2;E9PYU4;E9PYL1;A2A8L1	E9QAS4;E9QAS5;Q6PDQ2;E9PYU4;E9PYL1;A2A8L1	Chromodomain-helicase-DNA-binding protein 4;Chromodomain-helicase-DNA-binding protein 5	Chd4;Chd5	0	2737000	10	0.439833
H7BX22;P34022	H7BX22;P34022	Ran-specific GTPase-activating protein	Ranbp1	2.15583e+06	0	-10	0.439833
H3BJJ5;H3BKB1;H3BJY0;H3BLC2;Q8BMS7;H3BLI6;H3BL44;H3BIX7;Q3UZR5;Q80XR2	H3BJJ5;H3BKB1;H3BJY0;H3BLC2;Q8BMS7;H3BLI6;H3BL44;H3BIX7;Q3UZR5;Q80XR2	Calcium-transporting ATPase;Calcium-transporting ATPase type 2C member 1	Atp2c1	688217	0	-10	0.439833
P51863	P51863	V-type proton ATPase subunit d 1	Atp6v0d1	1262450	0	-10	0.439833
Q544X6;P22315	Q544X6;P22315	Ferrochelatase;Ferrochelatase, mitochondrial	Fech	0	284267	10	0.439833
E9QK34;Q99K10;Q99K10-2	E9QK34;Q99K10	Neuroligin-1	Nlgn1	423450	0	-10	0.439833
F6ZSG0	F6ZSG0		Mtdh	0	853100	10	0.439833
B7ZMZ7;B2RQ71;E9PWR4;F8WI56;D3Z7D3;Q8BWT5	B7ZMZ7;B2RQ71;E9PWR4		Dip2c	561317	0	-10	0.439833
Q64318;E9PXY5;H9H9S3;Q9R0G7	Q64318;E9PXY5;H9H9S3;Q9R0G7	Zinc finger E-box-binding homeobox 1;Zinc finger E-box-binding homeobox 2	Zeb1;Zeb2	0	120420	10	0.439833
D3Z0S9;Q61187	D3Z0S9;Q61187	Tumor susceptibility gene 101 protein	Tsg101	530400	0	-10	0.439833
Q8C460-2;Q8C460	Q8C460-2;Q8C460	ERI1 exoribonuclease 3	Eri3	2041500	0	-10	0.439833
O88543	O88543	COP9 signalosome complex subunit 3	Cops3	1216950	0	-10	0.439833
Z4YL78;K3W4R5;A2AGT5-2;A2AGT5-3;A2AGT5	Z4YL78;K3W4R5;A2AGT5-2;A2AGT5-3;A2AGT5	Cytoskeleton-associated protein 5	Ckap5	433817	0	-10	0.439833
Q9ES97-3	Q9ES97-3	Reticulon-3	Rtn3	0	997517	10	0.439833
Q921M7	Q921M7	Protein FAM49B	Fam49b	0	668900	10	0.439833
F7AA45;Q8VH51-3;Q8VH51-2;Q8VH51	F7AA45;Q8VH51-3;Q8VH51-2;Q8VH51	RNA-binding protein 39	Rbm39	0	366433	10	0.439833
O35382	O35382	Exocyst complex component 4	Exoc4	478133	0	-10	0.439833
G3UW94;Q9D883	G3UW94;Q9D883	Splicing factor U2AF 35 kDa subunit	U2af1	0	1873500	10	0.439833
F6TP58;E9PVD3;F6PYJ6	F6TP58;E9PVD3;F6PYJ6	Protocadherin-16	Dchs1	836767	0	-10	0.439833
E9QB02;Q68FL6	E9QB02;Q68FL6	Methionine--tRNA ligase, cytoplasmic	Mars	406100	0	-10	0.439833
Q3UFS0;Q3UFS0-2;Q3UFS0-3	Q3UFS0;Q3UFS0-2;Q3UFS0-3	Protein zyg-11 homolog B	Zyg11b	605800	0	-10	0.439833
Q8BGE5-2;Q8BGE5	Q8BGE5-2;Q8BGE5	Fanconi anemia group M protein homolog	Fancm	0	1344650	10	0.439833
Q61136	Q61136	Serine/threonine-protein kinase PRP4 homolog	Prpf4b	0	769567	10	0.439833
Q920I9-2;Q920I9	Q920I9-2;Q920I9	WD repeat-containing protein 7	Wdr7	103698	0	-10	0.439833
Q9Z0L0	Q9Z0L0	Trophoblast glycoprotein	Tpbg	2161500	0	-10	0.439833
A2BI12	A2BI12		Psip1	0	1114300	10	0.439833
Q810B7-2;Q810B7	Q810B7-2;Q810B7	SLIT and NTRK-like protein 5	Slitrk5	1.25223e+06	0	-10	0.439833
Q9DBL7	Q9DBL7	Bifunctional coenzyme A synthase;Phosphopantetheine adenylyltransferase;Dephospho-CoA kinase	Coasy	617550	0	-10	0.439833
D3Z103;Q91ZP9-2;Q91ZP9	D3Z103;Q91ZP9-2;Q91ZP9	N-terminal EF-hand calcium-binding protein 2	Necab2	598733	0	-10	0.439833
E9QM90;G3X9J4;Q148V7-2;Q148V7;Q148V7-3	E9QM90;G3X9J4;Q148V7-2;Q148V7;Q148V7-3	LisH domain and HEAT repeat-containing protein KIAA1468	2310035C23Rik;Kiaa1468	0	77028.3	10	0.439833
P0C028;P0C027;Q8R2U6	P0C028;P0C027;Q8R2U6	Diphosphoinositol polyphosphate phosphohydrolase 3-beta;Diphosphoinositol polyphosphate phosphohydrolase 3-alpha;Diphosphoinositol polyphosphate phosphohydrolase 2	Nudt11;Nudt10;Nudt4	238900	0	-10	0.439833
J3QMX0	J3QMX0		Rpp14	1059450	0	-10	0.439833
P28659-2;P28659-3;P28659;P28659-4	P28659-2;P28659-3;P28659;P28659-4	CUGBP Elav-like family member 1	Celf1	526000	0	-10	0.439833
Q03146-2;Q03146	Q03146-2;Q03146	Epithelial discoidin domain-containing receptor 1	Ddr1	452017	0	-10	0.439833
J3QJV7;O35551-2;O35551-3;O35551;O35551-6	J3QJV7;O35551-2;O35551-3;O35551;O35551-6	Rab GTPase-binding effector protein 1	Rabep1	458350	0	-10	0.439833
Q9D892	Q9D892	Inosine triphosphate pyrophosphatase	Itpa	1.02598e+06	0	-10	0.439833
Q8C3W1	Q8C3W1	Uncharacterized protein C1orf198 homolog		0	601617	10	0.439833
A2AFQ0;Q7TMY8-2;Q7TMY8-4;Q7TMY8-3;Q7TMY8	A2AFQ0;Q7TMY8-2;Q7TMY8-4;Q7TMY8-3;Q7TMY8	E3 ubiquitin-protein ligase HUWE1	Huwe1	798033	0	-10	0.439833
D3YTT4;Q9D7B6	D3YTT4;Q9D7B6	Isobutyryl-CoA dehydrogenase, mitochondrial	Acad8	0	538183	10	0.439833
D3Z7C6;Q9R0Q7	D3Z7C6;Q9R0Q7	Prostaglandin E synthase 3	Ptges3	2080500	0	-10	0.439833
P50571	P50571	Gamma-aminobutyric acid receptor subunit beta-1	Gabrb1	1119900	0	-10	0.439833
Q9CQC7	Q9CQC7	NADH dehydrogenase [ubiquinone] 1 beta subcomplex subunit 4	Ndufb4	2005000	0	-10	0.439833
P62484	P62484	Abl interactor 2	Abi2	1.03887e+06	0	-10	0.439833
Q3U367;Q9JLJ2	Q3U367;Q9JLJ2	4-trimethylaminobutyraldehyde dehydrogenase	Aldh9a1	514250	0	-10	0.439833
E9QKT1;O08759	E9QKT1;O08759	Ubiquitin-protein ligase E3A	Ube3a	1.02923e+06	0	-10	0.439833
O88602	O88602	Voltage-dependent calcium channel gamma-2 subunit	Cacng2	1.02298e+06	0	-10	0.439833
Q8BWW3;Q9CYR6	Q8BWW3;Q9CYR6	Phosphoacetylglucosamine mutase	Pgm3	325283	0	-10	0.439833
F8WI95;Q9CQT1	F8WI95;Q9CQT1	Methylthioribose-1-phosphate isomerase	Mri1	837550	0	-10	0.439833
H3BJ02;I1E4X1;Q8K1E0-2;Q8K1E0;H3BJ89;H3BKP3;H3BKJ7;H3BJE3	H3BJ02;I1E4X1;Q8K1E0-2;Q8K1E0;H3BJ89;H3BKP3;H3BKJ7;H3BJE3	Syntaxin-5	Stx5a;Stx5	306633	0	-10	0.439833
F6QL70;W4VSN7;D3Z1N9;P47915	F6QL70;W4VSN7;D3Z1N9;P47915	60S ribosomal protein L29	Gm17669;Gm3550;Gm10709;Rpl29	0	700817	10	0.439833
Q922F4	Q922F4	Tubulin beta-6 chain	Tubb6	232883	0	-10	0.439833
Q3UYH7	Q3UYH7	Beta-adrenergic receptor kinase 2	Adrbk2	227917	0	-10	0.439833
Q8R404	Q8R404	Protein QIL1	Qil1	730683	0	-10	0.439833
Q9D554	Q9D554	Splicing factor 3A subunit 3	Sf3a3	310000	0	-10	0.439833
P63087;P63087-2	P63087;P63087-2	Serine/threonine-protein phosphatase PP1-gamma catalytic subunit	Ppp1cc	678850	0	-10	0.439833
Q8K274	Q8K274	Ketosamine-3-kinase	Fn3krp	380750	0	-10	0.439833
Q6ZQ18-2;Q6ZQ18	Q6ZQ18-2;Q6ZQ18	Protein EFR3 homolog B	Efr3b	427683	0	-10	0.439833
Q9Z1Z0-4;Q9Z1Z0;Q9Z1Z0-2	Q9Z1Z0-4;Q9Z1Z0;Q9Z1Z0-2	General vesicular transport factor p115	Uso1	545867	0	-10	0.439833
Q6PDS3-2;Q6PDS3;Q6PDS3-3	Q6PDS3-2;Q6PDS3;Q6PDS3-3	Sterile alpha and TIR motif-containing protein 1	Sarm1	432300	0	-10	0.439833
H3BK66;Q05BF4;H3BJR7;H3BJS1;Q8CBE3	H3BK66;Q05BF4;H3BJR7;H3BJS1;Q8CBE3	WD repeat-containing protein 37	Wdr37	0	172417	10	0.439833
Q6PH08-2;Q6PH08;Q6PH08-3;Q6PH08-4	Q6PH08-2;Q6PH08;Q6PH08-3	ERC protein 2	Erc2	689067	0	-10	0.439833
Z4YJL4;P58871	Z4YJL4;P58871	182 kDa tankyrase-1-binding protein	Tnks1bp1	488183	0	-10	0.439833
E9PV44;O35143	E9PV44;O35143	ATPase inhibitor, mitochondrial	Atpif1	755933	0	-10	0.439833
G3UZ34;A2AH85;O08810	G3UZ34;A2AH85;O08810	116 kDa U5 small nuclear ribonucleoprotein component	Eftud2	0	993083	10	0.439833
E9PYJ7;Q6ZPQ6-2;Q6ZPQ6	E9PYJ7;Q6ZPQ6-2;Q6ZPQ6	Membrane-associated phosphatidylinositol transfer protein 2	Pitpnm2	0	298567	10	0.439833
E9QNZ5;Q5XJV6	E9QNZ5;Q5XJV6	Serine/threonine-protein kinase LMTK3	Lmtk3	642883	0	-10	0.439833
F8VQC9;Q8BTY2-2;Q8BTY2	F8VQC9;Q8BTY2-2;Q8BTY2	Sodium bicarbonate cotransporter 3	Slc4a7	563283	0	-10	0.439833
P50429	P50429	Arylsulfatase B	Arsb	1.59948e+06	0	-10	0.439833
Q8CA71	Q8CA71	Protein shisa-4	Shisa4	350500	0	-10	0.439833
Q3TEG7;P59279	Q3TEG7;P59279	Ras-related protein Rab-2B	Rab2b	312883	0	-10	0.439833
D3YW60;P60122	D3YW60;P60122	RuvB-like 1	Ruvbl1	375883	0	-10	0.439833
Q9WTR6	Q9WTR6	Cystine/glutamate transporter	Slc7a11	136987	0	-10	0.439833
B0QZT2;Q5SS80;Q5SS84;Q5SS80-2	B0QZT2;Q5SS80;Q5SS84;Q5SS80-2	Dehydrogenase/reductase SDR family member 13	Dhrs13	291333	0	-10	0.439833
Q80ZS3	Q80ZS3	28S ribosomal protein S26, mitochondrial	Mrps26	370567	0	-10	0.439833
Q80T41	Q80T41	Gamma-aminobutyric acid type B receptor subunit 2	Gabbr2	446067	0	-10	0.439833
Q8BQB5;Q3TA40;Q8R0A7	Q8BQB5;Q3TA40;Q8R0A7	Uncharacterized protein KIAA0513	6430548M08Rik;Kiaa0513	342250	0	-10	0.439833
F7D0T8;A2AAP0;A2AAN9;Q3TEL6-2;Q3TEL6	F7D0T8;A2AAP0;A2AAN9;Q3TEL6-2;Q3TEL6	RING finger protein 157	Rnf157	447200	0	-10	0.439833
Q3URQ4	Q3URQ4		C78339	756850	0	-10	0.439833
Q8K2C6	Q8K2C6	NAD-dependent protein deacylase sirtuin-5, mitochondrial	Sirt5	818400	0	-10	0.439833
F6YH92;Q569Z6	F6YH92;Q569Z6	Thyroid hormone receptor-associated protein 3	Thrap3	0	170350	10	0.439833
Q8VDD5	Q8VDD5	Myosin-9	Myh9	0	873400	10	0.439833
Q62277;F6VR28	Q62277;F6VR28	Synaptophysin	Syp	0	446133	10	0.439833
P62746	P62746	Rho-related GTP-binding protein RhoB	Rhob	0	2.12117e+06	10	0.439833
A2AMI7;Z4YKC4;A2AMI2;Q80XI3-2;Q80XI3-4;Q80XI3;Q80XI3-3	A2AMI7;Z4YKC4;A2AMI2;Q80XI3-2;Q80XI3-4;Q80XI3;Q80XI3-3	Eukaryotic translation initiation factor 4 gamma 3	Eif4g3	626383	0	-10	0.439833
M0QWL7;Q9D4I9;P35288	M0QWL7;Q9D4I9;P35288	Ras-related protein Rab-23	Rab23	219317	0	-10	0.439833
D3Z786;P63030	D3Z786;P63030	Mitochondrial pyruvate carrier 1	Mpc1	464967	0	-10	0.439833
B1AVY2;P26049	B1AVY2;P26049	Gamma-aminobutyric acid receptor subunit alpha-3	Gabra3	683167	0	-10	0.439833
Q3UVL4;Q3UVL4-2	Q3UVL4;Q3UVL4-2	Vacuolar protein sorting-associated protein 51 homolog	Vps51	578283	0	-10	0.439833
H7BX90;H7BX09;D3YWY4;D3Z6T4;D3YZL8;Q6GQT7;Q925T6-3;Q925T6-2;Q925T6;Q6X4T6;D3Z066;D3Z6R6;Q925T6-4	H7BX90;H7BX09;D3YWY4;D3Z6T4;D3YZL8;Q6GQT7;Q925T6-3;Q925T6-2;Q925T6;Q6X4T6;D3Z066;D3Z6R6;Q925T6-4	Glutamate receptor-interacting protein 1	Grip1	310567	0	-10	0.439833
Q9QYY8	Q9QYY8	Spastin	Spast	87478.3	0	-10	0.439833
Q3URE1	Q3URE1	Acyl-CoA synthetase family member 3, mitochondrial	Acsf3	0	49415	10	0.439833
S4R1K5;B1AXI2;B1AXI4;B1AXI6;Q3UTH8-2;Q3UTH8-3;Q3UTH8-4;Q3UTH8;S4R1J2	S4R1K5;B1AXI2;B1AXI4;B1AXI6;Q3UTH8-2;Q3UTH8-3;Q3UTH8-4;Q3UTH8;S4R1J2	Rho guanine nucleotide exchange factor 9	Arhgef9	151887	0	-10	0.439833
B2RQC7;D3Z5G8;Q3UH60-2;Q3UH60	B2RQC7;D3Z5G8;Q3UH60-2;Q3UH60	Disco-interacting protein 2 homolog B	Dip2b	0	461883	10	0.439833
Q6A0A9	Q6A0A9	Constitutive coactivator of PPAR-gamma-like protein 1	FAM120A	304383	0	-10	0.439833
Q8VED9;E9QAC6	Q8VED9;E9QAC6	Galectin-related protein;Galectin	Lgalsl;Pick1	115798	0	-10	0.439833
Q80X85	Q80X85	28S ribosomal protein S7, mitochondrial	Mrps7	224450	0	-10	0.439833
P49446-3;P49446-2;P49446	P49446-3;P49446-2;P49446	Receptor-type tyrosine-protein phosphatase epsilon	Ptpre	303633	0	-10	0.439833
F8VPL5;E9PVG7;P97820	F8VPL5;E9PVG7;P97820	Mitogen-activated protein kinase kinase kinase kinase 4	Map4k4	409800	0	-10	0.439833
Q9CY64	Q9CY64	Biliverdin reductase A	Blvra	0	914917	10	0.439833
Q80YX1-5;Q80YX1-4;Q80YX1-3;Q80YX1-2;Q80YX1	Q80YX1-5;Q80YX1-4;Q80YX1-3;Q80YX1-2;Q80YX1	Tenascin	Tnc	457733	0	-10	0.439833
P54728	P54728	UV excision repair protein RAD23 homolog B	Rad23b	0	227783	10	0.439833
Q8CHP8	Q8CHP8	Phosphoglycolate phosphatase	Pgp	117452	0	-10	0.439833
E0CXB2;E9QKZ2;Q91YE6	E0CXB2;E9QKZ2;Q91YE6	Importin-9	Ipo9	309433	0	-10	0.439833
A2AW73;Q76KF0-3;Q76KF0-2;Q76KF0-4;Q76KF0-5;Q76KF0-6;Q76KF0	A2AW73;Q76KF0-3;Q76KF0-2;Q76KF0-4;Q76KF0-5;Q76KF0-6;Q76KF0	Semaphorin-6D	Sema6d	271400	0	-10	0.439833
Q8BIP0	Q8BIP0	Aspartate--tRNA ligase, mitochondrial	Dars2	0	225850	10	0.439833
B2RWC4	B2RWC4		Lrrc73	67521.7	0	-10	0.439833
Q8BSL7;A2A6T9	Q8BSL7	ADP-ribosylation factor 2	Arf2	370567	0	-10	0.439833
E9PUE7;Q5SSL4-3;Q5SSL4-4;Q5SSL4;Q5SSL4-2	E9PUE7;Q5SSL4-3;Q5SSL4-4;Q5SSL4;Q5SSL4-2	Active breakpoint cluster region-related protein	Abr	462867	0	-10	0.439833
J3KMQ6;Q9CYI0	J3KMQ6;Q9CYI0	Protein Njmu-R1	5730455P16Rik	0	146722	10	0.439833
Q8C079-2;Q8C079-4;Q8C079-3;Q8C079	Q8C079-2;Q8C079-4;Q8C079-3;Q8C079	Striatin-interacting protein 1	Strip1	0	544700	10	0.439833
Q9CXU4;Q9WTQ8	Q9CXU4;Q9WTQ8	Mitochondrial import inner membrane translocase subunit Tim23	Timm23	805083	0	-10	0.439833
Q9WUH7	Q9WUH7	Semaphorin-4G	Sema4g	428133	0	-10	0.439833
Q9D3X9-2;Q9D3X9	Q9D3X9-2;Q9D3X9	Microfibrillar-associated protein 3-like	Mfap3l	59051.7	0	-10	0.439833
Q61696;P17879	Q61696;P17879	Heat shock 70 kDa protein 1A;Heat shock 70 kDa protein 1B	Hspa1a;Hspa1b	0	243900	10	0.439833
O88520	O88520	Leucine-rich repeat protein SHOC-2	Shoc2	358033	0	-10	0.439833
Q8K366;P56960	Q8K366;P56960	Exosome component 10	Exosc10	0	196000	10	0.439833
P26618-2;P26618	P26618-2;P26618	Platelet-derived growth factor receptor alpha	Pdgfra	0	889050	10	0.439833
Q9CYN9	Q9CYN9	Renin receptor	Atp6ap2	151732	0	-10	0.439833
D3Z3Y3;Q8R2K3;Q9CYR0	D3Z3Y3;Q8R2K3;Q9CYR0	Single-stranded DNA-binding protein;Single-stranded DNA-binding protein, mitochondrial	Ssbp1	0	209350	10	0.439833
A2A547;P84099	A2A547;P84099	Ribosomal protein L19;60S ribosomal protein L19	Rpl19	244383	0	-10	0.439833
K3W4R2;Q6URW6-2;Q6URW6;Q6URW6-3	K3W4R2;Q6URW6-2;Q6URW6;Q6URW6-3	Myosin-14	Myh14	0	639717	10	0.439833
Q9QUP5	Q9QUP5	Hyaluronan and proteoglycan link protein 1	Hapln1	217033	0	-10	0.439833
E9Q4P1	E9Q4P1		Wdfy1	196200	0	-10	0.439833
Q9Z1F9;H3BJQ2;A2BH29;H3BLM2	Q9Z1F9	SUMO-activating enzyme subunit 2	Uba2	82920	0	-10	0.439833
P24668	P24668	Cation-dependent mannose-6-phosphate receptor	M6pr	0	286283	10	0.439833
Q7TSF0-2;Q7TSF0;Q61495;Q7TSF1	Q7TSF0-2;Q7TSF0;Q61495;Q7TSF1	Desmoglein-1-gamma;Desmoglein-1-alpha;Desmoglein-1-beta	Dsg1c;Dsg1a;Dsg1b	0	933417	10	0.439833
F6SEU4;J3QQ18	F6SEU4;J3QQ18	Ras/Rap GTPase-activating protein SynGAP	Syngap1	327833	0	-10	0.439833
Q9JLL9;Q5I7S8;F6X0V1;Q8BRR9;Q61481-2;Q61481;A2ASF9;Q8CDV2;Q9D5W0;E9Q7V6;Q64338-2;Q64338-1;Q64338	Q9JLL9;Q5I7S8;F6X0V1;Q8BRR9;Q61481-2;Q61481;A2ASF9;Q8CDV2;Q9D5W0;E9Q7V6;Q64338-2;Q64338-1;Q64338	Calcium/calmodulin-dependent 3,5-cyclic nucleotide phosphodiesterase 1A;Calcium/calmodulin-dependent 3,5-cyclic nucleotide phosphodiesterase 1C	Pde1a;Pde1c	292550	0	-10	0.439833
S4R1E5;Q76LV0;O70325-2;O70325;Q91XR9	S4R1E5;Q76LV0;O70325-2;O70325;Q91XR9	Glutathione peroxidase;Phospholipid hydroperoxide glutathione peroxidase, mitochondrial;Phospholipid hydroperoxide glutathione peroxidase, nuclear	Gpx4	0	454883	10	0.439833
Q60963	Q60963	Platelet-activating factor acetylhydrolase	Pla2g7	183100	0	-10	0.439833
Q8K093	Q8K093	Thyrotropin-releasing hormone-degrading ectoenzyme	Trhde	188350	0	-10	0.439833
P47856-2;Q9Z2Z9;P47856	P47856-2;Q9Z2Z9;P47856	Glutamine--fructose-6-phosphate aminotransferase [isomerizing] 1;Glutamine--fructose-6-phosphate aminotransferase [isomerizing] 2	Gfpt1;Gfpt2	0	62848.3	10	0.439833
Q6PGF7	Q6PGF7	Exocyst complex component 8	Exoc8	155058	0	-10	0.439833
E9QM38;P55012	E9QM38;P55012	Solute carrier family 12 member 2	Slc12a2	199283	0	-10	0.439833
E9PX94;Q8K1A6	E9PX94;Q8K1A6	Coiled-coil and C2 domain-containing protein 1A	Cc2d1a	315550	0	-10	0.439833
H3BKN0;Q1HFZ0-2;Q1HFZ0	H3BKN0;Q1HFZ0-2;Q1HFZ0	tRNA (cytosine(34)-C(5))-methyltransferase	Nsun2	36581.7	0	-10	0.439833
E9QAQ0;Q9EQS9;Q9EQS9-2;Q9EQS9-3	E9QAQ0;Q9EQS9;Q9EQS9-2;Q9EQS9-3	Immunoglobulin superfamily DCC subclass member 4	Igdcc4	111082	0	-10	0.439833
Q9CQC6	Q9CQC6	Basic leucine zipper and W2 domain-containing protein 1	Bzw1	269250	0	-10	0.439833
Q9Z2T6;Q9CPR6	Q9Z2T6	Keratin, type II cuticular Hb5	Krt85	0	140355	10	0.439833
P61022	P61022	Calcineurin B homologous protein 1	Chp1	187733	0	-10	0.439833
D6REF7;Q8R0X7	D6REF7;Q8R0X7	Sphingosine-1-phosphate lyase 1	Sgpl1	85510	0	-10	0.439833
Q8K411-3;Q8K411-2;Q8K411	Q8K411-3;Q8K411-2;Q8K411	Presequence protease, mitochondrial	Pitrm1	0	464533	10	0.439833
Q3U4G3	Q3U4G3	Xyloside xylosyltransferase 1	Xxylt1	90293.3	0	-10	0.439833
Q8R3H7	Q8R3H7	Heparan sulfate 2-O-sulfotransferase 1	Hs2st1	136918	0	-10	0.439833
Q8VCH6	Q8VCH6	Delta(24)-sterol reductase	Dhcr24	111910	0	-10	0.439833
Q3UEE2;P51855	Q3UEE2;P51855	Glutathione synthetase	Gss	286250	0	-10	0.439833
Q8K009;D3Z6B9	Q8K009;D3Z6B9	Mitochondrial 10-formyltetrahydrofolate dehydrogenase	Aldh1l2	307400	0	-10	0.439833
Q6P4T2	Q6P4T2	U5 small nuclear ribonucleoprotein 200 kDa helicase	Snrnp200	0	578467	10	0.439833
Q9QXW9	Q9QXW9	Large neutral amino acids transporter small subunit 2	Slc7a8	248500	0	-10	0.439833
Q9EQ06	Q9EQ06	Estradiol 17-beta-dehydrogenase 11	Hsd17b11	18631.7	0	-10	0.439833
P60879-2	P60879-2	Synaptosomal-associated protein 25	Snap25	0	400300	10	0.439833
O88630	O88630	Golgi SNAP receptor complex member 1	Gosr1	99053.3	0	-10	0.439833
Q61418	Q61418	H(+)/Cl(-) exchange transporter 4	Clcn4	225200	0	-10	0.439833
P61961	P61961	Ubiquitin-fold modifier 1	Ufm1	0	501950	10	0.439833
F6U250;F6V095;F7CHQ7;A2APD7;Q9D6Z1	F6U250;F6V095;F7CHQ7;A2APD7;Q9D6Z1	Nucleolar protein 56	Nop56	187817	0	-10	0.439833
P17897;P08905	P17897;P08905	Lysozyme C-1;Lysozyme C-2	Lyz1;Lyz2	0	577867	10	0.439833
Q9Z315	Q9Z315	U4/U6.U5 tri-snRNP-associated protein 1	Sart1	200667	0	-10	0.439833
Q8BV13	Q8BV13	COP9 signalosome complex subunit 7b	Cops7b	113903	0	-10	0.439833
G5E8U6;Q8VC74	G5E8U6;Q8VC74	Mitochondrial inner membrane protein COX18	Cox18	197567	0	-10	0.439833
P35123	P35123	Ubiquitin carboxyl-terminal hydrolase 4	Usp4	110515	0	-10	0.439833
Q8BFY6	Q8BFY6	Peflin	Pef1	148437	0	-10	0.439833
P97346-2;P97346	P97346-2;P97346	Nucleoredoxin	Nxn	49651.7	0	-10	0.439833
Q8R3V2;Q8R010	Q8R3V2;Q8R010	Aminoacyl tRNA synthase complex-interacting multifunctional protein 2	Aimp2	111600	0	-10	0.439833
P54754	P54754	Ephrin type-B receptor 3	Ephb3	93551.7	0	-10	0.439833
P16330-2;P16330	P16330-2;P16330	2,3-cyclic-nucleotide 3-phosphodiesterase	Cnp	126338	0	-10	0.439833
Q05DV2;P98192	Q05DV2;P98192	Dihydroxyacetone phosphate acyltransferase	Gnpat	17228.3	0	-10	0.439833
Z4YJT3;Q6ZQ58	Z4YJT3;Q6ZQ58	La-related protein 1	Larp1	11176.5	0	-10	0.439833
A6PWX5;A6PWX7;F6V305;A6PWX8;A6PWX9;Q9CWU6-2;Q9CWU6	A6PWX5;A6PWX7;F6V305;A6PWX8;A6PWX9;Q9CWU6-2;Q9CWU6	Ubiquinol-cytochrome-c reductase complex assembly factor 1	Uqcc1	228150	0	-10	0.439833
E0CXY0;F6TLV3;Q8BX90	E0CXY0;F6TLV3;Q8BX90	Fibronectin type-III domain-containing protein 3A	Fndc3a	0	197350	10	0.439833
B8JK56;Q8VHH7	B8JK56;Q8VHH7	Adenylate cyclase type 3	Adcy3	115510	0	-10	0.439833
S4R2G5;Q64467	S4R2G5;Q64467	Glyceraldehyde-3-phosphate dehydrogenase;Glyceraldehyde-3-phosphate dehydrogenase, testis-specific	Gapdhs	0	214400	10	0.439833
Q99P88	Q99P88	Nuclear pore complex protein Nup155	Nup155	25635	0	-10	0.439833
Q7JCY6;P03911	Q7JCY6;P03911	NADH-ubiquinone oxidoreductase chain 4	mt-Nd4;Mtnd4	48896.7	0	-10	0.439833
Q8BHS6	Q8BHS6	Armadillo repeat-containing X-linked protein 3	Armcx3	76255	0	-10	0.439833
Q91Z61	Q91Z61	GTP-binding protein Di-Ras1	Diras1	0	142787	10	0.439833
D3Z4X1;Q8CBG6;Q9CQ60	D3Z4X1;Q8CBG6;Q9CQ60	6-phosphogluconolactonase	Pgls	74980	0	-10	0.439833
G5E811;Q7TNC8;Q91XP5	G5E811;Q7TNC8;Q91XP5	Glycine receptor subunit alpha-2;Glycine receptor subunit alpha-3	Glra3;Glra2	0	137858	10	0.439833
Q6PGL7-2;Q6PGL7	Q6PGL7-2;Q6PGL7	WASH complex subunit FAM21	Fam21	76831.7	0	-10	0.439833
F7B9R2;D3Z6K8;P70392	F7B9R2;D3Z6K8;P70392	Ras-specific guanine nucleotide-releasing factor 2	Rasgrf2	49595	0	-10	0.439833
F6S054;F7D291;D3YWC9;Q6P9S0	F6S054;F7D291;D3YWC9;Q6P9S0	MTSS1-like protein	Mtss1l	66291.7	0	-10	0.439833
Q9D7S9	Q9D7S9	Charged multivesicular body protein 5	Chmp5	51588.3	0	-10	0.439833
B1ASP2;P52332	B1ASP2;P52332	Tyrosine-protein kinase;Tyrosine-protein kinase JAK1	Jak1	49901.7	0	-10	0.439833
Q6PD03	Q6PD03	Serine/threonine-protein phosphatase 2A 56 kDa regulatory subunit alpha isoform	Ppp2r5a	63478.3	0	-10	0.439833
Q8JZR6-2;Q8JZR6	Q8JZR6-2;Q8JZR6	Electroneutral sodium bicarbonate exchanger 1	Slc4a8	57723.3	0	-10	0.439833
E0CXW7;E9QMF4	E0CXW7;E9QMF4		Osgep	43180	0	-10	0.439833
Q9D2N9	Q9D2N9	Vacuolar protein sorting-associated protein 33A	Vps33a	62528.3	0	-10	0.439833
Q8CDN6	Q8CDN6	Thioredoxin-like protein 1	Txnl1	0	156237	10	0.439833
B1AU75;Q99MD9	B1AU75;Q99MD9	Nuclear autoantigenic sperm protein	Nasp	0	153567	10	0.439833
Q8BJ03-2;Q8BJ03	Q8BJ03-2;Q8BJ03	Cytochrome c oxidase assembly protein COX15 homolog	Cox15	108720	0	-10	0.439833
F6UKP3;Q80TM9-7;Q80TM9-5;Q80TM9-4;Q80TM9-6;Q80TM9-2;Q80TM9	F6UKP3;Q80TM9-7;Q80TM9-5;Q80TM9-4;Q80TM9-6;Q80TM9-2;Q80TM9	Nischarin	Nisch	50516.7	0	-10	0.439833
A2AI78;Q80YA9-2;Q80YA9	A2AI78;Q80YA9-2;Q80YA9	Connector enhancer of kinase suppressor of ras 2	Cnksr2	45563.3	0	-10	0.439833
G5E8X1;Q9DCS2;E9Q5B2;E9Q7K5	G5E8X1;Q9DCS2;E9Q5B2;E9Q7K5	UPF0585 protein C16orf13 homolog	0610011F06Rik	0	58190	10	0.439833
Q9CPT5	Q9CPT5	Nucleolar protein 16	Nop16	0	109788	10	0.439833
O54988-2;O54988	O54988-2;O54988	STE20-like serine/threonine-protein kinase	Slk	38978.3	0	-10	0.439833
G3UY33;Q8C754-2;Q8C754	G3UY33;Q8C754-2;Q8C754	Vacuolar protein sorting-associated protein 52 homolog	Vps52	38715	0	-10	0.439833
Q6PB44-2;Q6PB44	Q6PB44-2;Q6PB44	Tyrosine-protein phosphatase non-receptor type 23	Ptpn23	28946.7	0	-10	0.439833
Q8CFX3	Q8CFX3		Pcdh1	1.3351e+08	115738000	-0.206089	0.434739
Q80XI4;O70172;F6RJE8	Q80XI4	Phosphatidylinositol 5-phosphate 4-kinase type-2 beta	Pip4k2b	9.06353e+07	8.34983e+07	-0.118326	0.432949
Q91VZ6;D3YVX4	Q91VZ6	Stromal membrane-associated protein 1	Smap1	2.69742e+07	2.02683e+07	-0.412351	0.429445
F6Y6V5;D3Z6W9;Q9CQH3;D3YX99;D3Z568;F8WI84;F6VXF9	F6Y6V5;D3Z6W9;Q9CQH3;D3YX99;D3Z568	NADH dehydrogenase [ubiquinone] 1 beta subcomplex subunit 5, mitochondrial	Ndufb5	3.96207e+07	31690000	-0.322225	0.428987
Q62261;Q62261-2;E9Q397;Q3UGX2;P15508	Q62261;Q62261-2	Spectrin beta chain, non-erythrocytic 1	Sptbn1	6.55733e+08	477895000	-0.456416	0.424805
P62631	P62631	Elongation factor 1-alpha 2	Eef1a2	9.32607e+07	7.44493e+07	-0.32501	0.424702
E9QAS9;E9QAT0;D3Z6U8;E9QNF5;Q6AXB7;E9QAS8;P35922-9;P35922-8;P35922-3;P35922-7;P35922-2;P35922;P35922-11;P35922-10;P35922-5;P35922-4;P35922-12;P35922-6;Q9WVR4	E9QAS9;E9QAT0;D3Z6U8;E9QNF5;Q6AXB7;E9QAS8;P35922-9;P35922-8;P35922-3;P35922-7;P35922-2;P35922;P35922-11;P35922-10;P35922-5;P35922-4;P35922-12;P35922-6	Fragile X mental retardation protein 1 homolog	Fmr1	6151150	8.69478e+06	0.499294	0.423296
Q8VHY0;Q8VHY0-3;Q8VHY0-2	Q8VHY0;Q8VHY0-3	Chondroitin sulfate proteoglycan 4	Cspg4	30779000	9.50317e+06	-1.69547	0.42152
P26645	P26645	Myristoylated alanine-rich C-kinase substrate	Marcks	1.3873e+08	225519500	0.700976	0.417234
P62281	P62281	40S ribosomal protein S11	Rps11	2.70807e+07	1.93143e+07	-0.487591	0.416604
Q7TQG7;Q9R1V4	Q7TQG7;Q9R1V4	Disintegrin and metalloproteinase domain-containing protein 11	Adam11	1.67383e+07	9.22933e+06	-0.858858	0.415887
Q60900-2;Q60900	Q60900-2;Q60900	ELAV-like protein 3	Elavl3	60559500	4.82183e+07	-0.328772	0.414579
Q99NB1	Q99NB1	Acetyl-coenzyme A synthetase 2-like, mitochondrial	Acss1	259317	548897	1.08182	0.413632
Q8VCM8;D3YU17	Q8VCM8;D3YU17	Nicalin	Ncln	1.58868e+07	7.21817e+06	-1.13813	0.41266
Q9D172	Q9D172	ES1 protein homolog, mitochondrial	D10Jhu81e	1.38804e+08	1.10475e+08	-0.329324	0.409645
Q80WJ7;F6QHD1;F6QFT1;E9PUX0	Q80WJ7;F6QHD1;F6QFT1	Protein LYRIC	Mtdh	60838500	6.69193e+07	0.137438	0.408286
Q9JJV2;Q9JJV2-3;D3YWS3;Q9JJV2-2	Q9JJV2;Q9JJV2-3;D3YWS3;Q9JJV2-2	Profilin-2;Profilin	Pfn2	8.89573e+07	9.69843e+07	0.124638	0.406788
J3QP71;K3W4Q8;P18572-2;P18572	J3QP71;K3W4Q8;P18572-2;P18572	Basigin	Bsg	3.76117e+07	4.04103e+07	0.103544	0.405002
D3YYK8;E9Q6X0;Q8R001-2;Q8R001;Q3TG90	D3YYK8;E9Q6X0;Q8R001-2;Q8R001	Microtubule-associated protein RP/EB family member 2	Mapre2	1.05498e+07	19781500	0.906932	0.405002
O08747;O08747-2;E9PVI4	O08747;O08747-2;E9PVI4	Netrin receptor UNC5C	Unc5c	1.97648e+07	1.49692e+07	-0.400942	0.404687
P09103;E9Q8G8	P09103	Protein disulfide-isomerase	P4hb	489765000	431540000	-0.182595	0.40412
Q9WUM4;E9PZJ0;E9PVJ1;E9PX03	Q9WUM4	Coronin-1C	Coro1c	5.78402e+07	4.75168e+07	-0.283633	0.403183
Q9WV55	Q9WV55	Vesicle-associated membrane protein-associated protein A	Vapa	4.38602e+07	27079000	-0.695737	0.402694
F7AAP4;E9Q828;Q32ME1;Q6Q477	F7AAP4;E9Q828;Q32ME1;Q6Q477	Calcium-transporting ATPase	Atp2b4	2.18858e+08	189040000	-0.211306	0.396986
Q810U3;E9Q171;E9PW06	Q810U3;E9Q171;E9PW06	Neurofascin	Nfasc	3.03257e+08	3.44153e+08	0.182512	0.396895
O08914	O08914	Fatty-acid amide hydrolase 1	Faah	1.1998e+06	654800	-0.873664	0.393207
D3YU80;K4DI65;P60824	D3YU80;K4DI65;P60824	Cold-inducible RNA-binding protein	Cirbp	67657500	7.63677e+07	0.174712	0.390862
Q9WV91	Q9WV91	Prostaglandin F2 receptor negative regulator	Ptgfrn	14476000	8.29868e+06	-0.802709	0.390503
B2RXS4	B2RXS4	Plexin-B2	Plxnb2	90934500	75418500	-0.269909	0.39031
P62137	P62137	Serine/threonine-protein phosphatase PP1-alpha catalytic subunit	Ppp1ca	54081500	4.20688e+07	-0.362383	0.389635
P12960	P12960	Contactin-1	Cntn1	1560600000	1667800000	0.0958455	0.388694
P10852;P10852-2	P10852;P10852-2	4F2 cell-surface antigen heavy chain	Slc3a2	1.5343e+08	126807500	-0.274939	0.387609
P52480-2	P52480-2	Pyruvate kinase PKM	Pkm	5.40883e+08	5.63618e+08	0.0594011	0.383025
P68404-2;P68404	P68404-2;P68404	Protein kinase C beta type	Prkcb	47308000	53110500	0.166913	0.381529
P08113;F7C312;D3Z1R1	P08113;F7C312	Endoplasmin	Hsp90b1	1.16166e+09	1255650000	0.112249	0.381495
A2AS98;P28660-2;P28660;Q8K1X4	A2AS98;P28660-2;P28660	Nck-associated protein 1	Nckap1	2.24632e+07	2.75433e+07	0.294142	0.378888
P62774	P62774	Myotrophin	Mtpn	7.59283e+06	1.29817e+07	0.773765	0.378669
F8VQE2;E9Q0A4;Q9QXL1	F8VQE2;E9Q0A4;Q9QXL1	Kinesin-like protein KIF21B	Kif21b	8542250	5136050	-0.733957	0.378641
Q9DBE8;F6RBY3	Q9DBE8;F6RBY3	Alpha-1,3/1,6-mannosyltransferase ALG2	Alg2	71317000	5.61442e+07	-0.34511	0.378497
Q91Z31;Q91Z31-2	Q91Z31;Q91Z31-2	Polypyrimidine tract-binding protein 2	Ptbp2	10036100	5429350	-0.886347	0.377559
Q91XH6;O88384;F6UHS3;E0CYE5	Q91XH6;O88384;F6UHS3	Vesicle transport through interaction with t-SNAREs homolog 1B	Vti1b	2.47282e+07	34252500	0.470054	0.375674
B2RSH2	B2RSH2	Guanine nucleotide-binding protein G(i) subunit alpha-1	Gnai1	7.22458e+07	6.72948e+07	-0.102419	0.375559
Q3TPJ8;A2BFF9;A2BFF5;O88487;A2BFF8	Q3TPJ8;A2BFF9;A2BFF5;O88487;A2BFF8	Cytoplasmic dynein 1 intermediate chain 2	Dync1i2	2.30417e+07	2.67023e+07	0.212721	0.374503
I1E4X7;Q9JI46;H3BLR8;B2KF67	I1E4X7;Q9JI46;H3BLR8;B2KF67	Diphosphoinositol polyphosphate phosphohydrolase 1	Nudt3	1.70199e+07	3.27563e+07	0.944553	0.372436
A2AGI2;Q8BYM5;A2AGI3;A2AGI0	A2AGI2;Q8BYM5;A2AGI3;A2AGI0	Neuroligin-3	Nlgn3	73277500	5.27393e+07	-0.474491	0.371158
E9PXX7;Q91W90	E9PXX7;Q91W90	Thioredoxin domain-containing protein 5	Txndc5	4.21317e+06	1.60988e+06	-1.38795	0.369832
Q8C0M9	Q8C0M9	Isoaspartyl peptidase/L-asparaginase;Isoaspartyl peptidase/L-asparaginase alpha chain;Isoaspartyl peptidase/L-asparaginase beta chain	Asrgl1	3.48077e+07	4.75023e+07	0.448593	0.368838
Q9CXY6	Q9CXY6	Interleukin enhancer-binding factor 2	Ilf2	3.39627e+07	2.79082e+07	-0.283262	0.368018
E9Q4M4;Q91VN4	E9Q4M4;Q91VN4	MICOS complex subunit Mic25	Chchd6	5.47967e+06	2.07383e+06	-1.40179	0.365304
O08553	O08553	Dihydropyrimidinase-related protein 2	Dpysl2	10376550000	9.08987e+09	-0.190996	0.364359
Q60865;F6YLI0	Q60865	Caprin-1	Caprin1	2.94159e+07	18460350	-0.672167	0.363135
Q9Z0E0-2;Q9Z0E0	Q9Z0E0-2;Q9Z0E0	Neurochondrin	Ncdn	10778100	7.33267e+06	-0.555693	0.362679
G3X9V7;E9QLA8;Q80TK0;D3YUW2;Q3TEG0;F7CG54	G3X9V7;E9QLA8;Q80TK0;D3YUW2;Q3TEG0;F7CG54	Uncharacterized protein KIAA1107	A830010M20Rik;Kiaa1107	3193250	1.63627e+06	-0.964618	0.362346
Q91V14-2;Q91V14;F8WIJ0;Q6P6P5;Q3V0N8;Q9JIS8;Q924N4-2;Q924N4;A2A5L1;A2AGJ9;Q9WVL3	Q91V14-2;Q91V14	Solute carrier family 12 member 5	Slc12a5	8.76258e+07	6.82537e+07	-0.36045	0.361885
F8VPK8	F8VPK8		Pcdh9	36352500	2.64573e+07	-0.458387	0.361575
Q9CYS6;Q9CYS6-2	Q9CYS6;Q9CYS6-2	Uncharacterized protein C2orf72 homolog		5.91383e+06	2.30017e+06	-1.36236	0.360653
A3KG01;A3KG02;A3KG00;P54763;P54763-2;F6Q4H2	A3KG01;A3KG02;A3KG00;P54763;P54763-2	Ephrin type-B receptor 2	Ephb2	3.66253e+07	2.57957e+07	-0.505713	0.36054
Q3USC7;Q8VE33;A2A5H8	Q3USC7;Q8VE33;A2A5H8	Ganglioside-induced differentiation-associated protein 1-like 1	Gdap1l1	1.98063e+07	2.90668e+07	0.553412	0.359935
A3KGU7;A3KGU5;E9Q447;P16546;P16546-2;A3KGU9;A3KGU4	A3KGU7;A3KGU5;E9Q447;P16546;P16546-2	Spectrin alpha chain, non-erythrocytic 1	Sptan1	709385000	6.05733e+08	-0.227886	0.359656
Q4V9Z5-3;Q4V9Z5-2;Q4V9Z5	Q4V9Z5-3;Q4V9Z5-2;Q4V9Z5	Seizure 6-like protein 2	Sez6l2	5.31733e+06	2.07917e+06	-1.3547	0.358083
P63094;Q6R0H7;Z4YKV1;P63094-3;P63094-2;Q6R0H7-4;A2A610	P63094;Q6R0H7;Z4YKV1;P63094-3;P63094-2;Q6R0H7-4	Guanine nucleotide-binding protein G(s) subunit alpha isoforms short;Guanine nucleotide-binding protein G(s) subunit alpha isoforms XLas	Gnas	1.02456e+07	6905500	-0.569182	0.356743
P97333	P97333	Neuropilin-1	Nrp1	15437450	10783000	-0.517676	0.352478
Q9ER72-2;Q9ER72	Q9ER72-2;Q9ER72	Cysteine--tRNA ligase, cytoplasmic	Cars	6563150	8.98458e+06	0.453063	0.351564
Q9D1A2	Q9D1A2	Cytosolic non-specific dipeptidase	Cndp2	12317500	7.31633e+06	-0.751517	0.350863
Q8BGS2;Q8BGS2-2	Q8BGS2;Q8BGS2-2	BolA-like protein 2	Bola2	2.53641e+07	3.24048e+07	0.35342	0.349259
Q9R1J0	Q9R1J0	Sterol-4-alpha-carboxylate 3-dehydrogenase, decarboxylating	Nsdhl	9.74873e+07	108600000	0.155737	0.348122
Q3V117;Q91V92;Q3TS02	Q3V117;Q91V92	ATP-citrate synthase	Acly	2.22712e+08	1.96363e+08	-0.181652	0.347784
D3Z6C3;P97351;D3Z7W7	D3Z6C3;P97351;D3Z7W7	40S ribosomal protein S3a	Rps3a	2.77188e+07	2.07483e+07	-0.417871	0.34765
P55288;D3Z1Y8;J3QPW4;J3QN48	P55288	Cadherin-11	Cdh11	8354000	14442000	0.789731	0.344786
Q68ED2;G5E8D5;G3UZU3	Q68ED2;G5E8D5	Metabotropic glutamate receptor 7	Grm7	79412500	7.06258e+07	-0.16917	0.343767
Q91XX1	Q91XX1		Pcdhgb6	1.07387e+07	5.48633e+06	-0.968901	0.343309
P10630;P10630-2;E9Q561;Q8BTU6;D6RJ60;D6RJ11	P10630;P10630-2;E9Q561;Q8BTU6	Eukaryotic initiation factor 4A-II	Eif4a2	7.14447e+07	75464500	0.0789718	0.342965
Q9DCT5	Q9DCT5	Stromal cell-derived factor 2	Sdf2	8.54107e+07	93673000	0.133217	0.341674
Q61166	Q61166	Microtubule-associated protein RP/EB family member 1	Mapre1	1.75427e+07	1.13538e+07	-0.627689	0.340654
E9PYH2;Q91V12-2;Q91V12-4;Q91V12;Q91V12-3	E9PYH2;Q91V12-2;Q91V12-4;Q91V12;Q91V12-3	Cytosolic acyl coenzyme A thioester hydrolase	Acot7	208103500	240135000	0.206544	0.338175
P42669	P42669	Transcriptional activator protein Pur-alpha	Pura	78960000	7.16967e+07	-0.139216	0.338074
P63005;P63005-2;Q5SW16	P63005;P63005-2	Platelet-activating factor acetylhydrolase IB subunit alpha	Pafah1b1	4.57077e+07	4.97357e+07	0.121845	0.336053
E9Q9F5;E9Q1G8;O55131	E9Q9F5;E9Q1G8;O55131	Septin-7	Sept7	6.57952e+07	54739500	-0.265399	0.333724
Q8C854-3;Q8C854;G8JL68;A2ATP5;A2ATP6;Q8C854-1;Q8C854-2;F6XJA1	Q8C854-3;Q8C854;G8JL68;A2ATP5;A2ATP6;Q8C854-1;Q8C854-2;F6XJA1	Myelin expression factor 2	Myef2	28166500	35750500	0.343983	0.332674
P80316;E0CZA1	P80316	T-complex protein 1 subunit epsilon	Cct5	7.84898e+07	6.78207e+07	-0.210781	0.332471
Q99LR1;D6RFU2;F7BHM8	Q99LR1;D6RFU2	Monoacylglycerol lipase ABHD12	Abhd12	3.57277e+07	3.02532e+07	-0.239956	0.332141
P99027	P99027	60S acidic ribosomal protein P2	Rplp2	2.86742e+07	3.56662e+07	0.314805	0.331834
Q9D164-2;Q9D164	Q9D164-2;Q9D164	FXYD domain-containing ion transport regulator 6	Fxyd6	2.35183e+07	50373500	1.09888	0.331149
Q8BGQ7	Q8BGQ7	Alanine--tRNA ligase, cytoplasmic	Aars	6.74338e+07	8.02842e+07	0.251643	0.330144
Q99M71;Q99M71-2	Q99M71	Mammalian ependymin-related protein 1	Epdr1	1.90518e+07	1.64068e+07	-0.215632	0.328629
P08228	P08228	Superoxide dismutase [Cu-Zn]	Sod1	41946500	3.53998e+07	-0.244808	0.326796
P51660	P51660	Peroxisomal multifunctional enzyme type 2;(3R)-hydroxyacyl-CoA dehydrogenase;Enoyl-CoA hydratase 2	Hsd17b4	183111000	1.59008e+08	-0.203616	0.324248
Q6VNS1;Q6VNS1-3;Q6VNS1-2	Q6VNS1;Q6VNS1-3	NT-3 growth factor receptor	Ntrk3	8824000	3807500	-1.21259	0.319145
P80313	P80313	T-complex protein 1 subunit eta	Cct7	8.80252e+07	77681500	-0.180345	0.318001
P07901;B7ZC50;A2A6A2;B7ZC49	P07901	Heat shock protein HSP 90-alpha	Hsp90aa1	425910000	3.86822e+08	-0.13888	0.315182
A2ALS4;A2ALS5;A2ALS5-4;A2ALS5-3;A2ALS5-2;A2ALS3;A2ALS7	A2ALS4;A2ALS5;A2ALS5-4;A2ALS5-3;A2ALS5-2;A2ALS3	Rap1 GTPase-activating protein 1	Rap1gap	3974450	2.65712e+06	-0.580894	0.312988
Q9QZE5;Q9QXK3-3;Q9QXK3-4;Q9QXK3	Q9QZE5	Coatomer subunit gamma-1	Copg1	1502850	662800	-1.18106	0.304445
P14094	P14094	Sodium/potassium-transporting ATPase subunit beta-1	Atp1b1	1.85893e+08	164275000	-0.178362	0.302625
E9Q8N5;Q08EB6;F7DCH5;Q8BRT1;Q8BRT1-5;Q8BRT1-6	E9Q8N5;Q08EB6;F7DCH5;Q8BRT1	CLIP-associating protein 2	Clasp2	5966450	4247700	-0.490191	0.302324
Q8QZT1	Q8QZT1	Acetyl-CoA acetyltransferase, mitochondrial	Acat1	8.92818e+08	739055000	-0.272685	0.302286
O08917;G3UYU4;G3UZZ5;G3UWW8	O08917;G3UYU4	Flotillin-1	Flot1	5458250	7.94433e+06	0.541488	0.301867
Q6PE70;O70309;G5E8F8;O70309-2	Q6PE70;O70309;G5E8F8;O70309-2	Integrin beta;Integrin beta-5	Itgb5	6722500	3.89693e+06	-0.786659	0.301785
Q9CQF9;F7CIP8;D3Z275	Q9CQF9	Prenylcysteine oxidase	Pcyox1	8.24387e+07	9.86957e+07	0.259666	0.297165
P60670-2;P60670	P60670-2;P60670	Nuclear protein localization protein 4 homolog	Nploc4	2205700	3.73908e+06	0.761448	0.296477
Q3UHD6-2;Q3UHD6;E9PW30	Q3UHD6-2;Q3UHD6;E9PW30	Sorting nexin-27	Snx27	1.16752e+07	1.61962e+07	0.472209	0.294802
G3UWV6;O35083	G3UWV6;O35083	1-acyl-sn-glycerol-3-phosphate acyltransferase alpha	Agpat1	1040360	744110	-0.483495	0.292187
Q8VHM5;F7B5B5;A2AW41;S4R1E9;V9GWW3	Q8VHM5;F7B5B5		Hnrnpr	9.71163e+07	8.78338e+07	-0.144937	0.288607
H3BJW9;I1E4X0;F6YMR0;E9PUF2;B7ZNS2;B1AZP2-3;B1AZP2-2;B1AZP2;H3BKJ0	H3BJW9;I1E4X0;F6YMR0;E9PUF2;B7ZNS2;B1AZP2-3;B1AZP2-2;B1AZP2;H3BKJ0	Disks large-associated protein 4	Dlgap4	3563500	6.72983e+06	0.917276	0.287982
O70252;D3YX62;D3Z4A2	O70252;D3YX62	Heme oxygenase 2	Hmox2	2.84388e+07	4.07223e+07	0.517958	0.287688
Q91V41;A2AL34	Q91V41;A2AL34	Ras-related protein Rab-14	Rab14	9.05317e+07	7.80233e+07	-0.214517	0.283329
Q8VDJ3	Q8VDJ3	Vigilin	Hdlbp	5.038e+07	3.88392e+07	-0.375338	0.282708
Q8CGF6;A2AGC6	Q8CGF6	WD repeat-containing protein 47	Wdr47	6.07062e+06	7.15363e+06	0.236833	0.280317
P11499;E9Q3D6;E9Q0C3;E9PX27;REV__Q8BL66	P11499	Heat shock protein HSP 90-beta	Hsp90ab1	1380950000	1308955000	-0.0772456	0.279425
Q9EPN1-3;Q9EPN1-4;Q9EPN1;E9Q3Y4;Q9EPN1-2;Q9ESE1-3;Q9ESE1-2;Q9ESE1	Q9EPN1-3;Q9EPN1-4;Q9EPN1	Neurobeachin	Nbea	2874250	4.65673e+06	0.696133	0.279286
E9Q133;P80318;Q3U0I3;F6Q609	E9Q133;P80318;Q3U0I3	T-complex protein 1 subunit gamma	Cct3	9.17138e+07	9.98787e+07	0.123037	0.277161
P14873	P14873	Microtubule-associated protein 1B;MAP1B heavy chain;MAP1 light chain LC1	Map1b	1.13043e+09	1.04133e+09	-0.118438	0.276552
E9PYK2;E9Q6A0;Q19AB2;Q7TPD3;Q7TPD3-2	E9PYK2;E9Q6A0;Q19AB2;Q7TPD3;Q7TPD3-2	Roundabout homolog 2	Robo2	8.72238e+06	1.25887e+07	0.529331	0.275382
B7ZCP4;Q8C166;B7ZCP7;B7ZCP6;E9Q806;V9GWY2	B7ZCP4;Q8C166;B7ZCP7;B7ZCP6;E9Q806	Copine-1	Cpne1	1.4529e+07	1.19555e+07	-0.281261	0.274101
E0CZF8;E0CZD7;E0CXD6;E0CY98;E9PUL9;B9EKN8;B2RQ80;P83510-2;P83510;E0CYV5;F7AMS7;Q5SXG1;Q5SXG3;G3X9G2;Q9JM52-2;Q9JM52;Q9JM52-3	E0CZF8;E0CZD7;E0CXD6;E0CY98;E9PUL9;B9EKN8;B2RQ80;P83510-2;P83510	Traf2 and NCK-interacting protein kinase	Tnik	2.04677e+06	3.35123e+06	0.711345	0.273894
Q3UHK6;Q3UHK6-4	Q3UHK6;Q3UHK6-4	Teneurin-4	Tenm4	10787500	1.15708e+07	0.101126	0.273442
Q62178;D3YWV5;D3Z336;V9GXF5;V9GXH9;D3YUM4;D3YZ30	Q62178;D3YWV5	Semaphorin-4A	Sema4a	3.64433e+07	4.12627e+07	0.179182	0.273163
F8WH01;Q9JIF0-3;Q9JIF0-2;Q9JIF0;D3Z3N0;D3Z0A2	F8WH01;Q9JIF0-3;Q9JIF0-2;Q9JIF0;D3Z3N0;D3Z0A2	Protein arginine N-methyltransferase 1	Prmt1	2.05947e+07	10027000	-1.03838	0.271093
Q8K211;A8Y5P1	Q8K211;A8Y5P1	High affinity copper uptake protein 1	Slc31a1	8347750	5.00233e+06	-0.738786	0.269945
P10639	P10639	Thioredoxin	Txn	7.08577e+07	7.74078e+07	0.127556	0.268915
P68372;CON__ENSEMBL:ENSBTAP00000025008;A2AQ07;G3UZR1	P68372	Tubulin beta-4B chain	Tubb4b	1.32437e+10	1.27297e+10	-0.057108	0.266337
P62908;D3YV43	P62908;D3YV43	40S ribosomal protein S3	Rps3	1.29197e+08	1.12545e+08	-0.199075	0.265992
P05132-2;P05132	P05132-2;P05132	cAMP-dependent protein kinase catalytic subunit alpha	Prkaca	1.03048e+07	1.47683e+07	0.519186	0.265411
Q4VA93;P20444;Q3TQ39	Q4VA93;P20444	Protein kinase C;Protein kinase C alpha type	Prkca	7.76368e+07	82344500	0.084931	0.263592
P70206	P70206	Plexin-A1	Plxna1	5.86882e+08	5.22668e+08	-0.167174	0.26257
H7BX15;E9Q3V9;E9Q9Q9;Q80TR1;Q80TR1-2;F6YP92;D6RI60	H7BX15;E9Q3V9;E9Q9Q9;Q80TR1;Q80TR1-2	Latrophilin-1	Lphn1	4.11478e+07	29013500	-0.504092	0.262508
Q61753;F6ZSB7	Q61753	D-3-phosphoglycerate dehydrogenase	Phgdh	3.08533e+07	28083500	-0.135704	0.261639
H7BX26;Q6A065;Q6A065-3	H7BX26;Q6A065;Q6A065-3	Centrosomal protein of 170 kDa	Cep170	1.15043e+07	9308650	-0.305525	0.258098
B9EKR1	B9EKR1	Receptor-type tyrosine-protein phosphatase zeta	Ptprz1	2.30168e+07	21591500	-0.0922259	0.257402
Q9Z2G6;J3QJX3;Q9Z2G6-2	Q9Z2G6;J3QJX3;Q9Z2G6-2	Protein sel-1 homolog 1	Sel1l	97190000	83660000	-0.21627	0.256296
A2A8L5	A2A8L5	Receptor-type tyrosine-protein phosphatase F	Ptprf	30723000	16975500	-0.855865	0.25595
B1ATI9;Q3U432;Q60780-2;Q60780	B1ATI9;Q3U432;Q60780-2;Q60780	Growth arrest-specific protein 7	Gas7	4.96838e+07	46055500	-0.109403	0.254799
Q9WU78;Q9WU78-3	Q9WU78;Q9WU78-3	Programmed cell death 6-interacting protein	Pdcd6ip	1105000	396443	-1.47886	0.253888
P48320	P48320	Glutamate decarboxylase 2	Gad2	8.78483e+06	5471500	-0.683079	0.253323
Q3TXX4	Q3TXX4	Vesicular glutamate transporter 1	Slc17a7	20984500	1.89667e+07	-0.145858	0.252911
Q8R180	Q8R180	ERO1-like protein alpha	Ero1l	1.76863e+07	1.92522e+07	0.122386	0.251167
A2A6G6;A2A6G7;A2A6G8;A2A6G9;A2A6H0;Q61792;A2A6H1;A2A6G5;E9Q0N6;A2A6G4	A2A6G6;A2A6G7;A2A6G8;A2A6G9;A2A6H0;Q61792;A2A6H1;A2A6G5;E9Q0N6	LIM and SH3 domain protein 1	Lasp1	46840500	4.10827e+07	-0.189227	0.250641
Q9QXT0	Q9QXT0	Protein canopy homolog 2	Cnpy2	2.32557e+07	2.72332e+07	0.227782	0.250519
Q8R5H6;Q8BH43	Q8R5H6	Wiskott-Aldrich syndrome protein family member 1	Wasf1	1.29287e+07	8.21383e+06	-0.654446	0.250086
Q9CYN2	Q9CYN2	Signal peptidase complex subunit 2	Spcs2	10655500	7572200	-0.492814	0.249102
Q9CYT6;D3YTR7	Q9CYT6;D3YTR7	Adenylyl cyclase-associated protein 2;Adenylyl cyclase-associated protein	Cap2	1.28677e+07	9.41033e+06	-0.451433	0.246495
Q8BW96-2;Q8BW96-3;Q8BW96;Q91YS8	Q8BW96-2;Q8BW96-3;Q8BW96;Q91YS8	Calcium/calmodulin-dependent protein kinase type 1D;Calcium/calmodulin-dependent protein kinase type 1	Camk1d;Camk1	3.54998e+06	4.88193e+06	0.45964	0.245572
P14206	P14206	40S ribosomal protein SA	Rpsa	1.02345e+08	1.08027e+08	0.0779516	0.244992
F7BX26;Q60676	F7BX26;Q60676	Serine/threonine-protein phosphatase;Serine/threonine-protein phosphatase 5	Ppp5c	1.72183e+06	3.39622e+06	0.979983	0.243474
F8VQL0;P16056;F6X333;F6RCC5	F8VQL0;P16056	Hepatocyte growth factor receptor	Met	5.39073e+07	49988000	-0.1089	0.24263
E9QKH8;O35927-2;O35927	E9QKH8;O35927-2;O35927	Catenin delta-2	Ctnnd2	13896000	1.00018e+07	-0.474405	0.241511
Q9JKF6	Q9JKF6	Nectin-1	Pvrl1	2.1085e+08	183535000	-0.200164	0.240069
Q8R1V4;Q5SVW9	Q8R1V4;Q5SVW9	Transmembrane emp24 domain-containing protein 4	Tmed4	46728500	5.49433e+07	0.233642	0.238567
Q8VCD6	Q8VCD6	Receptor expression-enhancing protein 2	Reep2	1.18358e+07	15846650	0.421025	0.237796
P61750;E9Q798;F6UFB9	P61750;E9Q798	ADP-ribosylation factor 4	Arf4	1076360	1379865	0.358366	0.234898
Q9DBP5	Q9DBP5	UMP-CMP kinase	Cmpk1	12314500	1.73072e+07	0.491012	0.230879
D3YX34;E9Q586;E9Q3M3;O08788-2;O08788	D3YX34;E9Q586;E9Q3M3;O08788-2;O08788	Dynactin subunit 1	Dctn1	2.78433e+07	2.19202e+07	-0.345073	0.230524
P62843;D3YTQ9	P62843;D3YTQ9	40S ribosomal protein S15	Rps15	3349900	4.78528e+06	0.514486	0.229345
Q9CQU0	Q9CQU0	Thioredoxin domain-containing protein 12	Txndc12	2.96727e+07	1.73717e+07	-0.772398	0.226175
E9Q7H5;A2AL12;B2RXM2;J3QNY1;Q8BG05-2;Q8BG05;A2AL13;V9GX38	E9Q7H5;A2AL12;B2RXM2;J3QNY1;Q8BG05-2;Q8BG05	Heterogeneous nuclear ribonucleoprotein A3	Gm8991;Hnrnpa3;Gm6793;Gm9242	8.71622e+08	941575000	0.111374	0.22499
Q6P1F6;G3UZP6	Q6P1F6	Serine/threonine-protein phosphatase 2A 55 kDa regulatory subunit B alpha isoform	Ppp2r2a	1.61913e+08	1.72258e+08	0.089352	0.224756
S4R2K9;S4R1S2;G5E8K2;G5E8K3;S4R2S8;G5E8K5-2;G5E8K5-3;G5E8K5;S4R236;S4R229;W4VSQ0;Q3UVY0;S4R208;G3X971;S4R1X7;S4R2C1;S4R187;S4R2F5;S4R2J6;S4R165;G5E8K5-6;G5E8K5-5;G5E8K5-4;S4R278;S4R1U4;D6RJ51;G3UY11	S4R2K9;S4R1S2;G5E8K2;G5E8K3;S4R2S8;G5E8K5-2;G5E8K5-3;G5E8K5	Ankyrin-3	Ank3	3.69413e+06	2.17543e+06	-0.763933	0.223995
F7DD14;P05532-2;P05532;P05532-3	F7DD14;P05532-2;P05532	Tyrosine-protein kinase receptor;Mast/stem cell growth factor receptor Kit	Kit	1.04202e+07	6.16967e+06	-0.756114	0.222815
A2ARP8;Q9QYR6;Q9QYR6-2	A2ARP8;Q9QYR6;Q9QYR6-2	Microtubule-associated protein 1A;MAP1A heavy chain;MAP1 light chain LC2	Map1a	68508500	7.52557e+07	0.135517	0.22193
Q8BJH1;Q8BJH1-2	Q8BJH1;Q8BJH1-2	Zinc finger C2HC domain-containing protein 1A	Zc2hc1a	4803750	6281650	0.386982	0.221596
Q60749	Q60749	KH domain-containing, RNA-binding, signal transduction-associated protein 1	Khdrbs1	5211600	7347750	0.495576	0.221309
Q9Z0H8;Q9Z0H8-2	Q9Z0H8;Q9Z0H8-2	CAP-Gly domain-containing linker protein 2	Clip2	4.15263e+07	3.43163e+07	-0.275131	0.220984
P42208;D3Z1S1;F6WYM0;D3YYB1;D3Z3C0;D3YZU7;D3YV76	P42208;D3Z1S1;F6WYM0;D3YYB1;D3Z3C0	Septin-2	Sept2	1.33623e+07	8.64267e+06	-0.628624	0.220422
Q8CI94;E9PUM3;Q9WUB3;Q9ET01	Q8CI94	Glycogen phosphorylase, brain form	Pygb	6.23447e+07	6.87753e+07	0.141625	0.219775
Q9CY58-3;Q9CY58-2;Q9CY58;Q9CY58-4	Q9CY58-3;Q9CY58-2;Q9CY58;Q9CY58-4	Plasminogen activator inhibitor 1 RNA-binding protein	Serbp1	14796500	19836500	0.422902	0.219575
D3YYN7;Q6PIE5;D3YVX6	D3YYN7;Q6PIE5;D3YVX6	Sodium/potassium-transporting ATPase subunit alpha-2	Atp1a2	215645000	1.99648e+08	-0.111197	0.217069
G3UZI2;G3V018;Q7TMK9-2;Q7TMK9;G3UZ48;G3UXJ6;G3UWM1;G3XA76;G3UXU5	G3UZI2;G3V018;Q7TMK9-2;Q7TMK9;G3UZ48;G3UXJ6	Heterogeneous nuclear ribonucleoprotein Q	Syncrip	1.80672e+08	169830000	-0.0892789	0.216585
P61089	P61089	Ubiquitin-conjugating enzyme E2 N	Ube2n	8.66867e+06	5252500	-0.722806	0.214732
Q8VBZ3	Q8VBZ3	Cleft lip and palate transmembrane protein 1 homolog	Clptm1	5.87583e+06	3.52167e+06	-0.738535	0.211329
F8VQ42;E0CZ72;P28740-2;P28740;P28740-1;F6SUU5	F8VQ42;E0CZ72;P28740-2;P28740;P28740-1	Kinesin-like protein KIF2A	Kif2a	5867950	4.16767e+06	-0.493617	0.211027
Q5SQB0;Q61937;Q9DAY9;Q5SQB5;E9Q5T3	Q5SQB0;Q61937;Q9DAY9;Q5SQB5	Nucleophosmin	Npm1	2.77988e+07	3.13573e+07	0.173779	0.210137
G3UX60;G3UWK6;E9PVW8;B9EJA3;Q64487-12;Q64487-7;Q64487-5;Q64487-6;Q64487;G3UYU6;G3UY75;Q64487-1;Q64487-11;Q64487-9;Q64487-10;Q64487-8;E9Q7I7;Q5SPA9;Q64487-2;Q64487-3;G3UXU8;G3UYR6	G3UX60;G3UWK6;E9PVW8;B9EJA3;Q64487-12;Q64487-7;Q64487-5;Q64487-6;Q64487;G3UYU6;G3UY75;Q64487-1;Q64487-11;Q64487-9;Q64487-10;Q64487-8;E9Q7I7;Q5SPA9;Q64487-2;Q64487-3	Receptor-type tyrosine-protein phosphatase delta	Ptprd	2.41828e+08	260810000	0.109016	0.209862
Q8BHN3;Q8BHN3-2;Q8BHN3-3	Q8BHN3;Q8BHN3-2;Q8BHN3-3	Neutral alpha-glucosidase AB	Ganab	559035000	5.15998e+08	-0.115572	0.209564
Q921L6;Q60598	Q921L6;Q60598	Src substrate cortactin	Cttn	5.97203e+07	5.47087e+07	-0.126453	0.208268
P27659	P27659	60S ribosomal protein L3	Rpl3	3.72397e+07	43834000	0.23521	0.206908
D3Z6I8;E9Q7Q3;P21107-2;D3Z2H9;P21107;Q8K0Z5;E9Q5J9;D3YVR0	D3Z6I8;E9Q7Q3;P21107-2;D3Z2H9;P21107;Q8K0Z5;E9Q5J9	Tropomyosin alpha-3 chain	Tpm3;Tpm3-rs7	9.14892e+07	9.81613e+07	0.101554	0.206412
Q69ZK9;F6VE93;B0F2B4	Q69ZK9	Neuroligin-2	Nlgn2	5.19467e+06	3.37873e+06	-0.620549	0.204996
Q6PHU5;Q6PHU5-2;A2AEF0	Q6PHU5;Q6PHU5-2	Sortilin	Sort1	1.07068e+07	6106500	-0.810114	0.20338
D3Z4T6;A0A4W9;Q80Z24;H3BKU7	D3Z4T6;A0A4W9;Q80Z24	Neuronal growth regulator 1	Negr1	3.42253e+08	368365000	0.106071	0.201746
O70443	O70443	Guanine nucleotide-binding protein G(z) subunit alpha	Gnaz	14915000	1.14218e+07	-0.38497	0.201126
P05213	P05213	Tubulin alpha-1B chain	Tuba1b	16002000	19578800	0.29104	0.19988
Q99MR8;F6Z2J7	Q99MR8	Methylcrotonoyl-CoA carboxylase subunit alpha, mitochondrial	Mccc1	18096500	1.38872e+07	-0.381958	0.197399
Q3TDQ1	Q3TDQ1	Dolichyl-diphosphooligosaccharide--protein glycosyltransferase subunit STT3B	Stt3b	2.63383e+06	1200100	-1.13401	0.196857
Q9CXT8	Q9CXT8	Mitochondrial-processing peptidase subunit beta	Pmpcb	1.96218e+06	1.33982e+06	-0.550424	0.196197
Q9R0N5	Q9R0N5	Synaptotagmin-5	Syt5	29226500	32680000	0.161131	0.19613
Q60631;B1AT92;Q60631-2;B1AT95	Q60631;B1AT92;Q60631-2	Growth factor receptor-bound protein 2	Grb2	37658500	4.06308e+07	0.109599	0.196065
G3XA48;P58044;H3BLF8;H3BLP1;H3BKD7	G3XA48;P58044;H3BLF8	Isopentenyl-diphosphate Delta-isomerase 1	Idi1	4321650	2.48033e+06	-0.801048	0.196042
Q8BWM0	Q8BWM0	Prostaglandin E synthase 2;Prostaglandin E synthase 2 truncated form	Ptges2	1.75177e+07	21818500	0.316741	0.19495
P05064;A6ZI44;D3YWI1;D3Z510;D3YV98;Q9CPQ9;A6ZI46;A6ZI47	P05064;A6ZI44;D3YWI1;D3Z510;D3YV98;Q9CPQ9;A6ZI46	Fructose-bisphosphate aldolase A	Aldoa;Aldoart1	304825000	289545000	-0.0741936	0.19382
Q60864	Q60864	Stress-induced-phosphoprotein 1	Stip1	4.53532e+07	34648000	-0.388431	0.193788
J3KMM5;O55143-2;O55143;Q8R429;B1ATS4;B1ATS5;E9Q559;Q64518-2;Q64518-3;Q64518	J3KMM5;O55143-2;O55143	Calcium-transporting ATPase;Sarcoplasmic/endoplasmic reticulum calcium ATPase 2	Atp2a2	1.46736e+08	1.35561e+08	-0.114286	0.191373
Q8JZS0;O88952;Q3TUM0	Q8JZS0;O88952	Protein lin-7 homolog A;Protein lin-7 homolog C	Lin7a;Lin7c	2.26562e+07	18892000	-0.262128	0.189861
P35235-2;P35235	P35235-2;P35235	Tyrosine-protein phosphatase non-receptor type 11	Ptpn11	2.93698e+07	23489500	-0.322319	0.187602
P57780;E9Q2W9;D3Z761;D3Z0L8;Q91ZE6;E9PX29	P57780;E9Q2W9	Alpha-actinin-4	Actn4	48718000	50621500	0.0552953	0.187111
P46096;D3Z7R4	P46096	Synaptotagmin-1	Syt1	1.31892e+09	1.23798e+09	-0.0913615	0.18687
Q8BH80;Q9QY76	Q8BH80;Q9QY76	Vesicle-associated membrane protein-associated protein B	Vapb	2.08813e+07	1.47133e+07	-0.50509	0.185897
Q9DC51	Q9DC51	Guanine nucleotide-binding protein G(k) subunit alpha	Gnai3	1.08608e+07	9494050	-0.194039	0.182094
Q8C145;D3Z7N4	Q8C145;D3Z7N4	Zinc transporter ZIP6	Slc39a6	1.15992e+07	1.85013e+07	0.673608	0.180984
P97379-2;P97379	P97379-2;P97379	Ras GTPase-activating protein-binding protein 2	G3bp2	6.06317e+07	6.44793e+07	0.0887653	0.179192
E9Q6R3;O08547;D6RES2	E9Q6R3;O08547	Vesicle-trafficking protein SEC22b	Sec22b	5.44547e+07	4.81148e+07	-0.178574	0.177948
Q9EQH3	Q9EQH3	Vacuolar protein sorting-associated protein 35	Vps35	5.43078e+07	5.65407e+07	0.0581286	0.177006
P14152;B1ATQ3	P14152	Malate dehydrogenase, cytoplasmic	Mdh1	1.69053e+08	1.59357e+08	-0.0852191	0.176999
Q7TSJ2;D3Z6W1;Q7TSJ2-2;Q7TSJ2-3	Q7TSJ2;D3Z6W1;Q7TSJ2-2	Microtubule-associated protein 6	Map6	42524000	4.63592e+07	0.124577	0.175293
P70349;B0R1E3	P70349	Histidine triad nucleotide-binding protein 1	Hint1	3.81672e+07	3.07503e+07	-0.31173	0.174907
O35375-5;O35375-6;O35375-2;O35375-3;O35375-4;O35375	O35375-5;O35375-6;O35375-2;O35375-3;O35375-4;O35375	Neuropilin-2	Nrp2	11842500	9.35833e+06	-0.33965	0.174086
Q61699;E9Q0U7;Q61699-2;D3Z3I9	Q61699;E9Q0U7;Q61699-2	Heat shock protein 105 kDa	Hsph1	84601000	8.01798e+07	-0.0774353	0.171822
Q9CRY7	Q9CRY7	Glycerophosphodiester phosphodiesterase domain-containing protein 1	Gdpd1	6.66037e+07	7.13773e+07	0.0998644	0.167471
P62823	P62823	Ras-related protein Rab-3C	Rab3c	3.47613e+06	4.62097e+06	0.410711	0.167106
Q791V5;A2AFW6;Q9D050	Q791V5;A2AFW6;Q9D050	Mitochondrial carrier homolog 2	Mtch2	3.53807e+07	2.55217e+07	-0.471239	0.164456
Q8BHC4;B0QZX9	Q8BHC4;B0QZX9	Dephospho-CoA kinase domain-containing protein	Dcakd	1.29798e+07	10979600	-0.241445	0.163587
E9QNN1;O70133-3;O70133;O70133-2	E9QNN1;O70133-3;O70133;O70133-2	ATP-dependent RNA helicase A	Dhx9	4.95978e+07	4.42987e+07	-0.163014	0.163077
Q00493	Q00493	Carboxypeptidase E	Cpe	32368500	3.60798e+07	0.156602	0.162571
A2A7S7;Q91WQ3	A2A7S7;Q91WQ3	Tyrosine--tRNA ligase, cytoplasmic;Tyrosine--tRNA ligase, cytoplasmic, N-terminally processed	Yars	1.94748e+07	1.66058e+07	-0.229921	0.158225
Q9D6F9	Q9D6F9	Tubulin beta-4A chain	Tubb4a	177590000	1.67008e+08	-0.0886303	0.156751
P06837	P06837	Neuromodulin	Gap43	61483000	8.57873e+07	0.480577	0.156511
O54734	O54734	Dolichyl-diphosphooligosaccharide--protein glycosyltransferase 48 kDa subunit	Ddost	1.81383e+08	1.62673e+08	-0.157063	0.155821
Q640R3	Q640R3	Hepatocyte cell adhesion molecule	Hepacam	43192000	44884000	0.0554371	0.155775
F6YY69;F6VW30;P68254-2;P68254;D3YW45	F6YY69;F6VW30;P68254-2;P68254	14-3-3 protein theta	Ywhaq	145502000	1.30617e+08	-0.155694	0.154945
Q8R5M8-4;E9PYN1;Q8R5M8-3;Q8R5M8-2;Q8R5M8;E0CY16;Q8R5M8-7;Q8R5M8-6;Q8R5M8-5	Q8R5M8-4;E9PYN1;Q8R5M8-3;Q8R5M8-2;Q8R5M8;E0CY16;Q8R5M8-7;Q8R5M8-6;Q8R5M8-5	Cell adhesion molecule 1	Cadm1	2.27263e+08	2.12622e+08	-0.0960763	0.153757
Q9R118	Q9R118	Serine protease HTRA1	Htra1	4.96543e+07	45343000	-0.13104	0.152786
Q9WV34;Q9WV34-2	Q9WV34;Q9WV34-2	MAGUK p55 subfamily member 2	Mpp2	9.38472e+07	8.50018e+07	-0.142819	0.152503
P08226;G3UZT1;G3UWN5;G3UZM8;E9Q327	P08226	Apolipoprotein E	Apoe	8.90872e+07	8.20693e+07	-0.118374	0.151449
Q6P542	Q6P542	ATP-binding cassette sub-family F member 1	Abcf1	7.16677e+06	8.29112e+06	0.210244	0.150696
Q8BI84;Q8BI84-2	Q8BI84;Q8BI84-2	Melanoma inhibitory activity protein 3	Mia3	7.16122e+06	6533150	-0.132426	0.150694
Q9EP69	Q9EP69	Phosphatidylinositide phosphatase SAC1	Sacm1l	1.83447e+07	2.06492e+07	0.170723	0.150349
Q60709;Q06335-2;Q06335	Q60709;Q06335-2;Q06335	Amyloid-like protein 2	Aplp2	4.60273e+06	4.12537e+06	-0.157969	0.149552
Q3UMR5;Q3UMR5-2	Q3UMR5;Q3UMR5-2	Calcium uniporter protein, mitochondrial	Mcu	10748000	1.42912e+07	0.411055	0.148626
Q62425	Q62425	Cytochrome c oxidase subunit NDUFA4	Ndufa4	1.58837e+07	1.08057e+07	-0.555756	0.148451
Q8BK64	Q8BK64	Activator of 90 kDa heat shock protein ATPase homolog 1	Ahsa1	3.45472e+07	3.26367e+07	-0.0820737	0.148407
Q91YW3	Q91YW3	DnaJ homolog subfamily C member 3	Dnajc3	6840500	4.74417e+06	-0.527947	0.145325
E9QKR0;P62880;D3YZX3;D3Z1M1;D3Z1T4;E9PWM7;V9GWY1	E9QKR0;P62880;D3YZX3;D3Z1M1;D3Z1T4;E9PWM7	Guanine nucleotide-binding protein G(I)/G(S)/G(T) subunit beta-2	Gnb2	2.81282e+07	33271000	0.24225	0.140777
Q61735;Q61735-2;D3Z187	Q61735;Q61735-2	Leukocyte surface antigen CD47	Cd47	1.63193e+07	1.38648e+07	-0.235152	0.14024
P14231;I7HIF3	P14231	Sodium/potassium-transporting ATPase subunit beta-2	Atp1b2	5.72378e+07	6.61688e+07	0.209183	0.138774
P39053-3;P39053-5;P39053-2;P39053-6;P39053-4;P39053;F6W8Z8;D6RH60;F6TH70	P39053-3;P39053-5;P39053-2;P39053-6;P39053-4;P39053	Dynamin-1	Dnm1	1.18015e+08	1.12495e+08	-0.0691116	0.138003
Q91YP2	Q91YP2	Neurolysin, mitochondrial	Nln	2.91898e+07	2.73688e+07	-0.092932	0.136874
Q9JME5;E9Q1S6;Q9Z1T1	Q9JME5	AP-3 complex subunit beta-2	Ap3b2	2.06898e+07	21993000	0.0881224	0.136751
P62743	P62743	AP-2 complex subunit sigma	Ap2s1	18986000	1.50073e+07	-0.339268	0.135575
Q920P3;Q920P3-2	Q920P3	BMP/retinoic acid-inducible neural-specific protein 1	Brinp1	7.46333e+06	5367500	-0.47557	0.13429
Q9Z1Q9;G3UY93	Q9Z1Q9;G3UY93	Valine--tRNA ligase	Vars	1.29737e+07	1.13023e+07	-0.198966	0.131407
Q91WC3;Q91WC3-2;Q5F2C5;Q5ICG5;Q8R1X1;Q8C028;E9Q7Y2;Q8BYJ0;F6WYN6;B1ARG5;B0QZJ6	Q91WC3;Q91WC3-2;Q5F2C5;Q5ICG5;Q8R1X1;Q8C028;E9Q7Y2;Q8BYJ0	Long-chain-fatty-acid--CoA ligase 6	Acsl6	1.56328e+07	13732000	-0.187036	0.130104
Q6GQT9	Q6GQT9	Nodal modulator 1	Nomo1	9.96408e+07	1.08279e+08	0.119947	0.129694
Q8C167-2;Q8C167;Q8C167-3;Q8C167-4	Q8C167-2;Q8C167;Q8C167-3	Prolyl endopeptidase-like	Prepl	2.08453e+07	18335500	-0.185085	0.128796
Q80UG2	Q80UG2	Plexin-A4	Plxna4	3.80643e+08	397915000	0.0640205	0.125681
Q7TMM9	Q7TMM9	Tubulin beta-2A chain	Tubb2a	5.39247e+08	485195000	-0.152381	0.125316
P05201;F7ALS6	P05201	Aspartate aminotransferase, cytoplasmic	Got1	5.90963e+07	62767500	0.0869491	0.124341
P21278	P21278	Guanine nucleotide-binding protein subunit alpha-11	Gna11	6.58476e+06	5.44313e+06	-0.274693	0.120004
P63028	P63028	Translationally-controlled tumor protein	Tpt1	3.41717e+06	4.85683e+06	0.507215	0.118766
D3Z1M3;Q6ZQI3	D3Z1M3;Q6ZQI3	Malectin	Mlec	2.19152e+07	1.84542e+07	-0.247983	0.11843
F8WGG5;J3QQ30;J3QPW1;P53810	F8WGG5;J3QQ30;J3QPW1;P53810	Phosphatidylinositol transfer protein alpha isoform	Pitpna	3.80363e+07	3.53528e+07	-0.105552	0.117785
Q8K1M3;P12367	Q8K1M3;P12367	cAMP-dependent protein kinase type II-alpha regulatory subunit	Prkar2a	3.27898e+07	3.11132e+07	-0.0757233	0.115815
Q9WVK8	Q9WVK8	Cholesterol 24-hydroxylase	Cyp46a1	3.69982e+07	33767500	-0.131818	0.115476
P43406;A2AKI5	P43406;A2AKI5	Integrin alpha-V;Integrin alpha-V heavy chain;Integrin alpha-V light chain	Itgav	5.45402e+07	5.16003e+07	-0.0799387	0.115256
P62960;A2BGG7;Q9JKB3-2;Q9JKB3;B2RUF0;Q9Z2C8-2;Q9Z2C8	P62960;A2BGG7;Q9JKB3-2;Q9JKB3	Nuclease-sensitive element-binding protein 1;Y-box-binding protein 3	Ybx1;Ybx3	2.46093e+07	2.64692e+07	0.105107	0.114571
P62196;Q8K1K2	P62196;Q8K1K2	26S protease regulatory subunit 8	Psmc5	13305500	10805000	-0.300324	0.113927
Q2NKI4;P63318	Q2NKI4;P63318	Protein kinase C;Protein kinase C gamma type	Prkcg	161395000	1.64703e+08	0.0292739	0.113399
M0QWP2;O70378;M0QWY0	M0QWP2;O70378;M0QWY0	ER membrane protein complex subunit 8	Emc8	5962700	6.92092e+06	0.214997	0.113119
Q9D3A9;Q9D3A9-3;Q9D3A9-4;Q9D3A9-2;Q9D3A9-5;D6RG66	Q9D3A9;Q9D3A9-3;Q9D3A9-4;Q9D3A9-2;Q9D3A9-5	Protein tweety homolog 1	Ttyh1	34971000	32288000	-0.115161	0.109999
Q99PT1	Q99PT1	Rho GDP-dissociation inhibitor 1	Arhgdia	126949500	1.03545e+08	-0.294001	0.108805
Q56A07	Q56A07	Sodium channel subunit beta-2	Scn2b	2.61512e+07	25376500	-0.0433822	0.107083
P50516;P50516-2;D3Z1B9;D3YWH3;D3YZ23	P50516;P50516-2	V-type proton ATPase catalytic subunit A	Atp6v1a	238885000	2.30642e+08	-0.0506631	0.107071
Q8BYI9-2;Q8BYI9	Q8BYI9-2;Q8BYI9	Tenascin-R	Tnr	2.32637e+07	27124500	0.221518	0.104355
P20357;G3UZK9;G3UZE9;Q80X35;Q80ZL4;Q3TLQ0;F7ALC8;G3UZV6;G3UWW1;E9Q8Y2;G3UZJ2;G3UYR3;G3UXY3	P20357	Microtubule-associated protein 2	Map2	6.46893e+08	6.81993e+08	0.0762298	0.101368
P62702;Q3V1Z5;V9GWY0;D3Z2E6	P62702	40S ribosomal protein S4, X isoform	Rps4x	38335500	3.43712e+07	-0.157482	0.101162
B1ASU0;P59823;Q0VDP7	B1ASU0;P59823	Interleukin-1 receptor accessory protein-like 1	Il1rapl1	3.97817e+06	4918200	0.306027	0.100027
Q8CAY6;G3XA25;Q80X81;F2Z459	Q8CAY6;G3XA25;Q80X81	Acetyl-CoA acetyltransferase, cytosolic	Acat2;Acat3	8.82267e+07	82267500	-0.100892	0.0995955
O35393	O35393	Ephrin-B3	Efnb3	2.72957e+07	26407000	-0.0477515	0.0991388
Q9CZ30;B1AYJ9;Q9CZ30-2;Q99K73	Q9CZ30	Obg-like ATPase 1	Ola1	1.00558e+07	8.90383e+06	-0.175534	0.097964
E9Q1S3;Q01405;A2ANA0;Q9D662	E9Q1S3;Q01405	Protein transport protein Sec23A	Sec23a	600083	424513	-0.499353	0.0976836
Q91WS0	Q91WS0	CDGSH iron-sulfur domain-containing protein 1	Cisd1	1.09948e+07	15932500	0.535147	0.094487
D3Z712;D3YVB4;F8WJ41;P62245	D3Z712;D3YVB4;F8WJ41;P62245	40S ribosomal protein S15a	Rps15a	4.39372e+07	4.29207e+07	-0.0337694	0.0921152
O70589-3;O70589-4;O70589-5;O70589;F6Y9I5;O70589-2;B1AUH6;F7CD87;F6ZQR2	O70589-3;O70589-4;O70589-5;O70589	Peripheral plasma membrane protein CASK	Cask	1.07908e+07	9.67038e+06	-0.158161	0.0919498
Q3UHH4;E9QKC6;Q9ESN6;D3YY69;D3YZJ0;D3YTN5	Q3UHH4;E9QKC6;Q9ESN6	Tripartite motif-containing protein 2	Trim2	74453500	73328000	-0.0219755	0.0917796
D3YVH7;P50580	D3YVH7;P50580	Proliferation-associated protein 2G4	Pa2g4	9253750	9634550	0.0581792	0.0904574
E9QK62;Q8CHT1-2;Q8CHT1;F6SWQ9	E9QK62;Q8CHT1-2;Q8CHT1	Ephexin-1	Ngef	15505950	1.29273e+07	-0.262397	0.0897283
Q5EBP8;P49312;P49312-2;J3QK72;V9GXF8	Q5EBP8;P49312;P49312-2;J3QK72	Heterogeneous nuclear ribonucleoprotein A1;Heterogeneous nuclear ribonucleoprotein A1, N-terminally processed	Hnrnpa1	7.70958e+08	7.53558e+08	-0.0329337	0.0895504
Q8K0T0	Q8K0T0	Reticulon-1	Rtn1	1.07039e+08	1.10946e+08	0.0517234	0.0893887
D3Z0T5;Q8BQ47	D3Z0T5;Q8BQ47	Protein canopy homolog 4	Cnpy4	1063100	810117	-0.392076	0.0882751
E9QAQ5;Q9WV60	E9QAQ5;Q9WV60	Glycogen synthase kinase-3 beta	Gsk3b	9.01623e+07	8.58528e+07	-0.0706591	0.0873659
Q99JB2;A2AG41;A2AG39;F6WI02	Q99JB2;A2AG41;A2AG39;F6WI02	Stomatin-like protein 2, mitochondrial	Stoml2	2.64668e+06	2.25482e+06	-0.231175	0.0871673
P20108	P20108	Thioredoxin-dependent peroxide reductase, mitochondrial	Prdx3	71356500	65823500	-0.116442	0.0860695
O35887;G3UWR0;G3UWV3;G3UY49;G3V004;G3UXA8;G3UXA3;G3UYI3	O35887;G3UWR0;G3UWV3;G3UY49	Calumenin	Calu	252080000	2.62808e+08	0.0601294	0.0859188
F7D432;E9PWE0;E0CYV0;P23506;P23506-2;F6V9F1;F6TXE3	F7D432;E9PWE0;E0CYV0;P23506;P23506-2	Protein-L-isoaspartate O-methyltransferase;Protein-L-isoaspartate(D-aspartate) O-methyltransferase	Pcmt1	7.65402e+07	7.22597e+07	-0.0830264	0.0854115
O08583;O08583-2;Q9JJW6-2;G3X9I4;Q9JJW6	O08583;O08583-2;Q9JJW6-2	THO complex subunit 4;Aly/REF export factor 2	Alyref;Alyref2	6.26632e+07	6.43242e+07	0.0377432	0.0835395
O08688	O08688	Calpain-5	Capn5	5.54947e+07	5.28102e+07	-0.0715334	0.081816
Q5SQX6;F6QD74;Q7TMB8-2;Q7TMB8;E9PZS0;G3UZI5	Q5SQX6;F6QD74;Q7TMB8-2;Q7TMB8	Cytoplasmic FMR1-interacting protein 2;Cytoplasmic FMR1-interacting protein 1	Cyfip2;Cyfip1	4610250	4.32718e+06	-0.0914167	0.0807268
P37040;Q05DV1;E9Q997;F6R7H8;E9PVT9	P37040;Q05DV1	NADPH--cytochrome P450 reductase	Por	7.21818e+07	7.60718e+07	0.0757266	0.0795371
Q9JKR6;E0CYZ2;F6TRP3	Q9JKR6	Hypoxia up-regulated protein 1	Hyou1	2.55162e+08	2.66858e+08	0.0646625	0.0788485
G3UWG1;P62897;CON__P62894;P00015	G3UWG1;P62897	Cytochrome c, somatic	Gm10108;Cycs	7.69657e+07	79385500	0.0446605	0.0783003
P97792;P97792-2;P97792-3	P97792;P97792-2	Coxsackievirus and adenovirus receptor homolog	Cxadr	1.88748e+08	195150000	0.0481196	0.0770338
P84091;Q3TWV4	P84091;Q3TWV4	AP-2 complex subunit mu	Ap2m1	60999000	63372500	0.0550713	0.0769007
Q91W50	Q91W50	Cold shock domain-containing protein E1	Csde1	17267500	15978000	-0.111972	0.0747361
Q8K2C9	Q8K2C9	Very-long-chain (3R)-3-hydroxyacyl-CoA dehydratase 3	ptplad1	5.09142e+07	4.76847e+07	-0.0945417	0.0701026
A2AQR0;Q64521	A2AQR0;Q64521	Glycerol-3-phosphate dehydrogenase, mitochondrial	Gpd2	458695000	4.51762e+08	-0.0219733	0.0694515
Q9JKY5	Q9JKY5	Huntingtin-interacting protein 1-related protein	Hip1r	256133	337000	0.395854	0.069263
H3BIV5;D3YVF0	H3BIV5;D3YVF0	A-kinase anchor protein 5	Akap5	51892500	4.84903e+07	-0.0978289	0.0689119
P09055;P09055-2	P09055;P09055-2	Integrin beta-1	Itgb1	24411000	2.25827e+07	-0.112316	0.0675156
B1AV77;B1ATI0;P47740	B1AV77;B1ATI0;P47740	Aldehyde dehydrogenase;Fatty aldehyde dehydrogenase	Aldh3a2	3180250	2.68878e+06	-0.242187	0.0669569
Q99JF8;Q99JF8-2;F6RB63;F6W677	Q99JF8;Q99JF8-2	PC4 and SFRS1-interacting protein	Psip1	9.21798e+07	9.66257e+07	0.0679553	0.0659144
Q9R111;D3YU09	Q9R111;D3YU09	Guanine deaminase	Gda	5.11402e+08	5.03662e+08	-0.0220019	0.0657428
Q8K596	Q8K596		Slc8a2	6.13932e+07	5.92303e+07	-0.0517419	0.0657111
Q9D8N0	Q9D8N0	Elongation factor 1-gamma	Eef1g	63468500	6.55692e+07	0.0469768	0.0651538
P62874;H3BKR2;H3BLF7;Q61011	P62874;H3BKR2;H3BLF7	Guanine nucleotide-binding protein G(I)/G(S)/G(T) subunit beta-1	Gnb1	2.32733e+08	2.28827e+08	-0.0244227	0.0643291
D3Z7R1;Q8K183	D3Z7R1;Q8K183	Pyridoxal kinase	Pdxk	1.01573e+07	1.11668e+07	0.136706	0.064235
Q9R0P5	Q9R0P5	Destrin	Dstn	2.87143e+08	2.94017e+08	0.0341269	0.0638975
Q3TML0;Q922R8	Q3TML0;Q922R8	Protein disulfide-isomerase A6	Pdia6	240300000	2.48857e+08	0.0504784	0.057021
Q8BLN5	Q8BLN5	Lanosterol synthase	Lss	9.42683e+06	8.32967e+06	-0.178514	0.0557768
H7BWY2;Q9JKC8	H7BWY2;Q9JKC8	AP-3 complex subunit mu-1	Ap3m1	1.71332e+07	1.83863e+07	0.101842	0.055429
A2AMW0;P47757-2;P47757-4;P47757;F7CAZ6;F6YHZ8	A2AMW0;P47757-2;P47757-4;P47757;F7CAZ6	F-actin-capping protein subunit beta	Capzb	1.79517e+08	1.76343e+08	-0.0257308	0.0534067
G3UYZ1;Q8R366;D3Z4Q8	G3UYZ1;Q8R366	Immunoglobulin superfamily member 8	Igsf8	1.93608e+08	1.87998e+08	-0.0424212	0.0533344
A9DA50;Q9D1T0	A9DA50;Q9D1T0	Leucine-rich repeat and immunoglobulin-like domain-containing nogo receptor-interacting protein 1	Lingo1	8.93278e+07	9.19013e+07	0.040976	0.052277
Q6PGJ3;A2AFG8;A2AFG7;P11627;B7ZCD3;F6UIL7;F7A5H7	Q6PGJ3;A2AFG8;A2AFG7;P11627	Neural cell adhesion molecule L1	L1cam	1.36442e+09	1.39672e+09	0.0337551	0.0500735
Q8R570;B2FDF6;Q8R570-2;J3JS29;I7HPB1;I7HFU4	Q8R570;B2FDF6;Q8R570-2	Synaptosomal-associated protein 47	Snap47	1.47357e+07	14262500	-0.0470854	0.0489442
Q8R2Y0-2;Q8R2Y0	Q8R2Y0-2;Q8R2Y0	Monoacylglycerol lipase ABHD6	Abhd6	31165500	3.24498e+07	0.0582612	0.0480079
E9Q1Y7;Q0V8T9;Q0V8T8-2;Q0V8T8;Q0V8T7	E9Q1Y7;Q0V8T9	Contactin-associated protein like 5-1	Cntnap5a	7.87302e+06	8.18723e+06	0.0564595	0.0467347
P70211-3;P70211-2;P70211	P70211-3;P70211-2;P70211	Netrin receptor DCC	Dcc	1.61363e+07	1.53548e+07	-0.0716199	0.046215
Q9R0P9	Q9R0P9	Ubiquitin carboxyl-terminal hydrolase isozyme L1	Uchl1	4.09563e+08	4.15843e+08	0.0219535	0.0443433
Q91XV3	Q91XV3	Brain acid soluble protein 1	Basp1	96866000	102915000	0.087391	0.0430743
Q91VR5	Q91VR5	ATP-dependent RNA helicase DDX1	Ddx1	9279000	10053750	0.115692	0.0424976
Q9JIF7	Q9JIF7	Coatomer subunit beta	Copb1	34722000	3.25227e+07	-0.0944045	0.0406437
P19096	P19096	Fatty acid synthase;[Acyl-carrier-protein] S-acetyltransferase;[Acyl-carrier-protein] S-malonyltransferase;3-oxoacyl-[acyl-carrier-protein] synthase;3-oxoacyl-[acyl-carrier-protein] reductase;3-hydroxyacyl-[acyl-carrier-protein] dehydratase;Enoyl-[acyl-carrier-protein] reductase;Oleoyl-[acyl-carrier-protein] hydrolase	Fasn	3.04973e+08	3.01507e+08	-0.0164932	0.0400391
Q9Z1L5	Q9Z1L5	Voltage-dependent calcium channel subunit alpha-2/delta-3;Voltage-dependent calcium channel subunit alpha-2-3;Voltage-dependent calcium channel subunit delta-3	Cacna2d3	6.30233e+06	5.68717e+06	-0.148176	0.0393741
Q9JHU4;F6ZX84	Q9JHU4	Cytoplasmic dynein 1 heavy chain 1	Dync1h1	128920000	1.25735e+08	-0.0360936	0.0387181
Q62376;Q62376-2	Q62376	U1 small nuclear ribonucleoprotein 70 kDa	Snrnp70	8623400	9.13707e+06	0.0834743	0.0383705
P62814;Q91YH6	P62814	V-type proton ATPase subunit B, brain isoform	Atp6v1b2	236150000	2.39682e+08	0.021416	0.0376601
Q9CX86	Q9CX86	Heterogeneous nuclear ribonucleoprotein A0	Hnrnpa0	37830500	3.92762e+07	0.0541043	0.0370195
D3YYT0;P15116;P39038	D3YYT0;P15116	Cadherin-2	Cdh2	7.26443e+07	7.10627e+07	-0.0317584	0.0356966
Q80ZJ1;F6W8Q2	Q80ZJ1;F6W8Q2	Ras-related protein Rap-2a	Rap2a	6.50637e+06	6769950	0.0572931	0.0354346
E9QKC0;P23819-4;G5E8H1;P23819;P23819-3;P23819-2	E9QKC0;P23819-4;G5E8H1;P23819;P23819-3;P23819-2	Glutamate receptor 2	Gria2	1.32402e+08	1.34837e+08	0.0262879	0.0348423
P63011;D3YZP5	P63011	Ras-related protein Rab-3A	Rab3a	3.30173e+07	32721000	-0.0130068	0.0347553
Q9R0Q6;D3YVI5;F6VVE6;Q9WV32	Q9R0Q6;D3YVI5	Actin-related protein 2/3 complex subunit 1A	Arpc1a	142060000	1.40098e+08	-0.0200606	0.0330566
Q9QYG0-2;Q9QYG0	Q9QYG0-2;Q9QYG0	Protein NDRG2	Ndrg2	1.39263e+08	137285000	-0.0206415	0.0327267
P99029-2;P99029;G3UZJ4;H3BJQ7	P99029-2;P99029;G3UZJ4;H3BJQ7	Peroxiredoxin-5, mitochondrial	Prdx5	191195000	1.88272e+08	-0.0222289	0.0310994
Q9Z0P4-2;Q9Z0P4	Q9Z0P4-2;Q9Z0P4	Paralemmin-1	Palm	10718000	10215500	-0.0692759	0.0302824
O35136-2;O35136;E9PWQ6;E9Q260;Q99MW1	O35136-2;O35136	Neural cell adhesion molecule 2	Ncam2	1.63433e+08	1.65487e+08	0.0180127	0.0297427
E9Q7S0;F7BQW7;D3Z656;Q8CHC4;D3Z1M7;F6XIX0;F6VSS8;F7CD11	E9Q7S0;F7BQW7;D3Z656;Q8CHC4	Synaptojanin-1	Synj1	1.60627e+07	1.57072e+07	-0.03229	0.0283207
O09061	O09061	Proteasome subunit beta type-1	Psmb1	2.83063e+07	2.91662e+07	0.0431709	0.0276548
O35405	O35405	Phospholipase D3	Pld3	4.69283e+06	5.00302e+06	0.092339	0.0272181
Q9Z1B3-3;Q9Z1B3;Q9Z1B3-2;F6X322	Q9Z1B3-3;Q9Z1B3;Q9Z1B3-2	1-phosphatidylinositol 4,5-bisphosphate phosphodiesterase beta-1	Plcb1	9.58333e+07	9.50183e+07	-0.0123216	0.0270705
Q62418-3;Q62418-2;Q62418	Q62418-3;Q62418-2;Q62418	Drebrin-like protein	Dbnl	1.93163e+07	1.89423e+07	-0.0282072	0.0262416
Q3TXS7	Q3TXS7	26S proteasome non-ATPase regulatory subunit 1	Psmd1	22966000	22536500	-0.0272361	0.025284
Q810U4-2;Q810U4;Q810U4-3;Q810U4-4	Q810U4-2;Q810U4;Q810U4-3	Neuronal cell adhesion molecule	Nrcam	3.46722e+08	3.39448e+08	-0.030586	0.0251283
P62301	P62301	40S ribosomal protein S13	Rps13	5.32067e+07	5.21282e+07	-0.0295439	0.0240722
P62983;E9Q9J0;E9Q5F6;Q5SX22;P62984;P0CG49;P0CG50;E9Q4P0;E9QNP0;J3QK04	P62983;E9Q9J0;E9Q5F6;Q5SX22;P62984;P0CG49;P0CG50;E9Q4P0;E9QNP0;J3QK04	Ubiquitin-40S ribosomal protein S27a;Ubiquitin;40S ribosomal protein S27a;Ubiquitin-60S ribosomal protein L40;Ubiquitin;60S ribosomal protein L40;Polyubiquitin-B;Ubiquitin;Polyubiquitin-C;Ubiquitin;Ubiquitin-related 1;Ubiquitin-related 2	Rps27a;Uba52;Ubc;Ubb;Kxd1;Gm7808	2336950000	2.35347e+09	0.0101606	0.0220463
Q02819;H3BK79;D3Z7D7;D3Z1N1	Q02819;H3BK79	Nucleobindin-1	Nucb1	1.02963e+08	1.01341e+08	-0.0229151	0.0216475
Q8C483;P26638;A2AFS1;A2AFS0	Q8C483;P26638;A2AFS1;A2AFS0	Serine--tRNA ligase, cytoplasmic	Sars	9.13393e+06	8.77383e+06	-0.058029	0.0215846
D3Z6G3;Q6PER3;D3YUY6	D3Z6G3;Q6PER3;D3YUY6	Microtubule-associated protein RP/EB family member 3	Mapre3	5.07933e+06	5368500	0.0798799	0.0209296
P51150	P51150	Ras-related protein Rab-7a	Rab7a	1.48663e+08	1.47428e+08	-0.0120367	0.0205863
Q01279;Q9WVF5	Q01279;Q9WVF5	Epidermal growth factor receptor	Egfr	22488200	2.31278e+07	0.0404619	0.0197431
P0C192;D3YZP3;D3Z2D1	P0C192	Leucine-rich repeat-containing protein 4B	Lrrc4b	8.74848e+07	86571000	-0.0151491	0.0193512
P10126;D3YZ68;D3Z3I8	P10126;D3YZ68	Elongation factor 1-alpha 1	Eef1a1	1.19046e+09	1.19968e+09	0.0111365	0.0188515
K4DI58;Q99N28	K4DI58;Q99N28	Cell adhesion molecule 3	Cadm3	823405000	830865000	0.0130119	0.0177731
P13595	P13595	Neural cell adhesion molecule 1	Ncam1	5.64983e+09	5.58913e+09	-0.0155837	0.017548
P57759;F8WJI4;F8WIM7;D6RG87	P57759	Endoplasmic reticulum resident protein 29	Erp29	9.53428e+07	9.47788e+07	-0.0085596	0.0172084
P61979;P61979-2;H3BK96;H3BLL4;D3YWG1;Q8BT23;H3BJ43;H3BLP7	P61979;P61979-2;H3BK96;H3BLL4;D3YWG1	Heterogeneous nuclear ribonucleoprotein K	Hnrnpk;Gm7964	4.82702e+08	486420000	0.0110707	0.0171487
Q8C4U8;O35474;Q8C8K0;O35474-2	Q8C4U8;O35474	EGF-like repeat and discoidin I-like domain-containing protein 3	Edil3	1.77937e+08	1.78923e+08	0.00797771	0.0160224
Q8JZK9;P54869	Q8JZK9	Hydroxymethylglutaryl-CoA synthase, cytoplasmic	Hmgcs1	1.23458e+08	123075000	-0.00448453	0.0151609
Q3UHL1	Q3UHL1	CaM kinase-like vesicle-associated protein	Camkv	2.02468e+08	2.03977e+08	0.0107078	0.0103551
P52800;F6RSU6	P52800;F6RSU6	Ephrin-B2	Efnb2	5.24367e+06	5.38717e+06	0.0389507	0.00769317
E9PUM9;E9Q7X7;E9Q5N7;E9PUN0;E9PUN2;F6WN33;F6Y027;E9PUN1	E9PUM9;E9Q7X7;E9Q5N7;E9PUN0		Nrxn2	203605000	2.03102e+08	-0.00357091	0.00754583
Q9JLZ3;F6R307;F6RT60;E9Q6L3;E9QMT1;Q9JLZ3-3;Q9JLZ3-2	Q9JLZ3;F6R307;F6RT60	Methylglutaconyl-CoA hydratase, mitochondrial	Auh	32728000	33181500	0.0198537	0.00626615
P68368;Q3UX10	P68368	Tubulin alpha-4A chain	Tuba4a	4.64612e+07	4.62582e+07	-0.00631729	0.00364882
Q3UNH4	Q3UNH4	G protein-regulated inducer of neurite outgrowth 1	Gprin1	85856500	8.56983e+07	-0.00266021	0.00342213
P70333;J3QPH6	P70333	Heterogeneous nuclear ribonucleoprotein H2;Heterogeneous nuclear ribonucleoprotein H2, N-terminally processed	Hnrnph2	2.65377e+07	26565500	0.00151234	0.00135464
Q80TL0	Q80TL0	Protein phosphatase 1E	Ppm1e	3.43788e+07	34365000	-0.000580628	0.000917002
P84084;D3YV25;E9Q2C2	P84084	ADP-ribosylation factor 5	Arf5	0	0	0
G5E8G3	G5E8G3		Opcml	0	0	0
P63330;P62715	P63330;P62715	Serine/threonine-protein phosphatase 2A catalytic subunit alpha isoform;Serine/threonine-protein phosphatase 2A catalytic subunit beta isoform	Ppp2ca;Ppp2cb	0	0	0
D3YWL1;D3YW33;P35276	D3YWL1;D3YW33;P35276	Ras-related protein Rab-3D	Rab3d	0	0	0
E9Q0K9;Q3V1U8	E9Q0K9;Q3V1U8	ELMO domain-containing protein 1	Elmod1	0	0	0
Q8BGV9	Q8BGV9	Cysteine protease ATG4D;Cysteine protease ATG4D, mitochondrial	Atg4d	0	0	0
E0CYI3;E0CYB9;Q6PCP5-4;Q6PCP5-3;Q6PCP5;F7CTF8	E0CYI3;E0CYB9;Q6PCP5-4;Q6PCP5-3;Q6PCP5;F7CTF8	Mitochondrial fission factor	Mff	0	0	0
P52795	P52795	Ephrin-B1	Efnb1	0	0	0
F8WIV2;Q60854	F8WIV2;Q60854	Serpin B6	Serpinb6a;Serpinb6	0	0	0
Q8BYU6	Q8BYU6	Torsin-1A-interacting protein 2	Tor1aip2	0	0	0
Q8BM72;D3Z0Y0;Q8BM72-2	Q8BM72	Heat shock 70 kDa protein 13	Hspa13	0	0	0
Q5XJF6	Q5XJF6	Ribosomal protein	Rpl10a	0	0	0
Q8BSD4	Q8BSD4	Gap junction delta-4 protein	Gjd4	0	0	0
Q5SUT0;Q5SUS9;Q61545;Q5SUS8	Q5SUT0;Q5SUS9;Q61545	RNA-binding protein EWS	Ewsr1	0	0	0
Q9CWG8-2;Q9CWG8	Q9CWG8-2;Q9CWG8	NADH dehydrogenase [ubiquinone] complex I, assembly factor 7	Ndufaf7	0	0	0
D3Z3J6;F6Y616;Q8VE62;G3UZ67;G3UYE5	D3Z3J6;F6Y616;Q8VE62;G3UZ67;G3UYE5	Polyadenylate-binding protein-interacting protein 1	Paip1	0	0	0
Q9WTP6-2;Q9WTP6;F7BP55	Q9WTP6-2;Q9WTP6	Adenylate kinase 2, mitochondrial;Adenylate kinase 2, mitochondrial, N-terminally processed	Ak2	0	0	0
Q9Z0P5-2;Q9Z0P5	Q9Z0P5-2;Q9Z0P5	Twinfilin-2	Twf2	0	0	0
P62334	P62334	26S protease regulatory subunit 10B	Psmc6	0	0	0
Q9CY50	Q9CY50	Translocon-associated protein subunit alpha	Ssr1	0	0	0
P45878	P45878	Peptidyl-prolyl cis-trans isomerase FKBP2	Fkbp2	0	0	0
Q8BH40;O70439	Q8BH40;O70439	Syntaxin-7	Stx7	0	0	0
Q3UGB5;Q9JII5-2;Q9JII5;D3Z4J1	Q3UGB5;Q9JII5-2;Q9JII5;D3Z4J1	DAZ-associated protein 1	Dazap1	0	0	0
Q9ER00	Q9ER00	Syntaxin-12	Stx12	0	0	0
F6V084;Q8VBT0	F6V084;Q8VBT0	Thioredoxin-related transmembrane protein 1	Tmx1	0	0	0
Q9D1J3	Q9D1J3	SAP domain-containing ribonucleoprotein	Sarnp	0	0	0
Q7TSY6-4;Q7TSY6-2;Q7TSY6-3;Q7TSY6;Q7TSY6-6;Q7TSY6-5	Q7TSY6-4;Q7TSY6-2;Q7TSY6-3;Q7TSY6;Q7TSY6-6;Q7TSY6-5	CUGBP Elav-like family member 4	Celf4	0	0	0
Q5SX49;P62962	Q5SX49;P62962	Profilin;Profilin-1	Pfn1	0	0	0
Q9CQH7	Q9CQH7	Transcription factor BTF3 homolog 4	Btf3l4	0	0	0
Q61686	Q61686	Chromobox protein homolog 5	Cbx5	0	0	0
Q9CWD9;Q9JI59	Q9CWD9;Q9JI59	Junctional adhesion molecule B	Jam2	0	0	0
F7A4U8;Q3TYE1;Q9DC28-2;Q9DC28;Q9JMK2	F7A4U8;Q3TYE1;Q9DC28-2;Q9DC28;Q9JMK2	Casein kinase I isoform delta;Casein kinase I isoform epsilon	Csnk1d;Csnk1e	0	0	0
Q91VK4	Q91VK4	Integral membrane protein 2C;CT-BRI3	Itm2c	0	0	0
B0QZI1;Q5NCT0;Q3V3P1;O70157	B0QZI1;Q5NCT0;Q3V3P1;O70157	DNA topoisomerase;DNA topoisomerase 3-alpha	Top3a	0	0	0
Q9Z1A1;B8JJG7;B8JJG8;B8JJG6;F6QJV5;B8JJG9;B8JJG3	Q9Z1A1;B8JJG7;B8JJG8;B8JJG6;F6QJV5		Tfg	0	0	0
Q61789	Q61789	Laminin subunit alpha-3	Lama3	0	0	0
Q80UU9	Q80UU9	Membrane-associated progesterone receptor component 2	Pgrmc2	0	0	0
G5E863;Q9Z2W8;E9PX01	G5E863;Q9Z2W8	Glutamate receptor 4	Gria4	0	0	0
Q9DBR1-2;Q9DBR1	Q9DBR1-2;Q9DBR1	5-3 exoribonuclease 2	Xrn2	0	0	0
P62900	P62900	60S ribosomal protein L31	Rpl31	0	0	0
O35607	O35607	Bone morphogenetic protein receptor type-2	Bmpr2	0	0	0
A2BH06;E9PYL9;Q9CXW4;E9PZB3;D3Z3K1;D3YW69	A2BH06;E9PYL9;Q9CXW4;E9PZB3;D3Z3K1	60S ribosomal protein L11	Rpl11;Gm10036;Gm5093	0	0	0
B1APX2;Q3UE31	B1APX2;Q3UE31	Uncharacterized protein KIAA0930 homolog	5031439G07Rik	0	0	0
F6R8U9;Q8BPG6	F6R8U9;Q8BPG6	Sulfatase-modifying factor 2	Sumf2	0	0	0
D3Z5P0;Q5RJI5	D3Z5P0;Q5RJI5	Serine/threonine-protein kinase BRSK1	Brsk1	0	0	0
B8JJE0;Q8VHN7;D3YYF1;G5E8P3;Q8VHN7-5;Q8VHN7-3;Q8VHN7-4;Q8VHN7-2	B8JJE0;Q8VHN7	G-protein coupled receptor 98	Gpr98	0	0	0
Q99K85;Q3U6K9	Q99K85;Q3U6K9	Phosphoserine aminotransferase	Psat1	0	0	0
P32020-2;P32020	P32020-2;P32020	Non-specific lipid-transfer protein	Scp2	0	0	0
A2AGJ2;Q9DCV4	A2AGJ2;Q9DCV4	Regulator of microtubule dynamics protein 1	Rmdn1	0	0	0
F6ZQL0	F6ZQL0		Mtdh	0	0	0
D3Z5N2;P54227;D3Z1Z8	D3Z5N2;P54227;D3Z1Z8	Stathmin	Stmn1	0	0	0
E0CYM8;P97797;E9QPT7;P97797-3	E0CYM8;P97797	Tyrosine-protein phosphatase non-receptor type substrate 1	Sirpa	0	0	0
P55258	P55258	Ras-related protein Rab-8A	Rab8a	0	0	0
O35435;E9Q1V3;D3YZY5;F6TCT7;F6ZQJ5	O35435;E9Q1V3;D3YZY5;F6TCT7	Dihydroorotate dehydrogenase (quinone), mitochondrial	Dhodh	0	0	0
Q6NS45-2;Q6NS45-3;Q6NS45	Q6NS45-2;Q6NS45-3;Q6NS45	Coiled-coil domain-containing protein 66	Ccdc66	0	0	0
I7HJQ8;A2AP74;Q8BIF0-2;Q8BIF0	I7HJQ8;A2AP74;Q8BIF0-2;Q8BIF0	CD99 antigen-like protein 2	Cd99l2	0	0	0
Q3UHD1;E9Q4H5	Q3UHD1;E9Q4H5	Brain-specific angiogenesis inhibitor 1	Bai1	0	0	0
P48722-2;P48722;E0CY23	P48722-2;P48722;E0CY23	Heat shock 70 kDa protein 4L	Hspa4l	0	0	0
D3YVA2;Q91X97;D3Z1M0;D3Z2Z8	D3YVA2;Q91X97;D3Z1M0;D3Z2Z8	Neurocalcin-delta	Ncald	0	0	0
Q64519	Q64519	Syndecan-3	Sdc3	0	0	0
Q9Z1Z2	Q9Z1Z2	Serine-threonine kinase receptor-associated protein	Strap	0	0	0
P45376;D3YVJ7	P45376	Aldose reductase	Akr1b1	0	0	0
Q8BFQ8	Q8BFQ8	Parkinson disease 7 domain-containing protein 1	Pddc1	0	0	0
A2AAN2;Q8BMA6	A2AAN2;Q8BMA6	Signal recognition particle subunit SRP68	Srp68	0	0	0
Q9CQR2	Q9CQR2	40S ribosomal protein S21	Rps21	0	0	0
Q9DCM0	Q9DCM0	Persulfide dioxygenase ETHE1, mitochondrial	Ethe1	0	0	0
Q6NZD2;Q9WV80	Q6NZD2;Q9WV80	Sorting nexin-1	Snx1	0	0	0
Q923T9-3;Q923T9-2;Q923T9	Q923T9-3;Q923T9-2;Q923T9	Calcium/calmodulin-dependent protein kinase type II subunit gamma	Camk2g	0	0	0
D3YUB9;D3Z055;G3UWS5;G3UY42;D3Z5F7;Q8CCS6-2;Q8CCS6;G3UWY6	D3YUB9;D3Z055;G3UWS5;G3UY42;D3Z5F7;Q8CCS6-2;Q8CCS6	Polyadenylate-binding protein 2	Pabpn1;Gm20521	0	0	0
G5E8R0;E9Q453;G5E8R2;G5E8R1;E9Q456;E9Q455;E9Q452;Q8BSH3;Q8BP43;E9Q450;E9Q448;B7ZNL3;E9Q454;F8WID5;P58771-2;P58771	G5E8R0;E9Q453;G5E8R2;G5E8R1;E9Q456;E9Q455;E9Q452;Q8BSH3;Q8BP43;E9Q450;E9Q448;B7ZNL3;E9Q454;F8WID5;P58771-2;P58771	Tropomyosin alpha-1 chain	Tpm1	0	0	0
Q8C5G6;Q9QZ06;F7AT44	Q8C5G6;Q9QZ06;F7AT44	Toll-interacting protein	Tollip	0	0	0
Q9Z0Y1	Q9Z0Y1	Dynactin subunit 3	Dctn3	0	0	0
Q60972;F6ZLC6	Q60972	Histone-binding protein RBBP4	Rbbp4	0	0	0
Q9QZD9;A2AE03	Q9QZD9;A2AE03	Eukaryotic translation initiation factor 3 subunit I	Eif3i	0	0	0
Q8R1Y2;D3Z3S8;D3YWS4	Q8R1Y2;D3Z3S8;D3YWS4	Uncharacterized protein C16orf45 homolog	2900011O08Rik	0	0	0
A2A9S3;A2A9S2;A2A9R8;A2A9R6;Q8BVA9;A2A9S0;Q61701-2;Q61701	A2A9S3;A2A9S2;A2A9R8;A2A9R6;Q8BVA9;A2A9S0;Q61701-2;Q61701	ELAV-like protein 4	Elavl4	0	0	0
H3BKV8;F8WHU6;P70407;P70408;P97326	H3BKV8;F8WHU6;P70407;P70408;P97326	Cadherin-9;Cadherin-10;Cadherin-6	Cdh10;Cdh9;Cdh6	0	0	0
Q61081	Q61081	Hsp90 co-chaperone Cdc37;Hsp90 co-chaperone Cdc37, N-terminally processed	Cdc37	0	0	0
P48036	P48036	Annexin A5	Anxa5	0	0	0
Q8CD10	Q8CD10	Calcium uptake protein 2, mitochondrial	Micu2	0	0	0
A2ATI9;Q99JX3;A2ATI8;A2ATI6;Q99JX3-2	A2ATI9;Q99JX3;A2ATI8;A2ATI6;Q99JX3-2	Golgi reassembly-stacking protein 2	Gorasp2	0	0	0
H3BLN8;H3BJQ8;Q8CAL5	H3BLN8;H3BJQ8;Q8CAL5	Glypican-5;Secreted glypican-5	Gpc5	0	0	0
Q9D8S5;O35326;A2A837	Q9D8S5;O35326	Serine/arginine-rich splicing factor 5	Srsf5	0	0	0
A2ALF0;F6TQL3;Q6NZB0;F6QIL6;F7CXJ2;A2ALF3	A2ALF0;F6TQL3;Q6NZB0;F6QIL6;F7CXJ2;A2ALF3	DnaJ homolog subfamily C member 8	Dnajc8	0	0	0
Q7M6W1;A3QM89	Q7M6W1;A3QM89	Reticulon	Rtn1	0	0	0
Q61781	Q61781	Keratin, type I cytoskeletal 14	Krt14	0	0	0
Q9QZ23	Q9QZ23	NFU1 iron-sulfur cluster scaffold homolog, mitochondrial	Nfu1	0	0	0
Q9EP89	Q9EP89	Serine beta-lactamase-like protein LACTB, mitochondrial	Lactb	0	0	0
J3QP59;E9Q5Q0;Q3TGG2;Q7TQH0-3;Q7TQH0;Q7TQH0-2	J3QP59;E9Q5Q0;Q3TGG2;Q7TQH0-3;Q7TQH0;Q7TQH0-2	Ataxin-2-like protein	Atxn2l	0	0	0
Q8K2C7-2;Q8K2C7	Q8K2C7-2;Q8K2C7	Protein OS-9	Os9	0	0	0
Q8BXP7;F7BBA2;Q8R1R3	Q8BXP7;F7BBA2;Q8R1R3	StAR-related lipid transfer protein 7, mitochondrial	Stard7	0	0	0
Q9D8V7	Q9D8V7	Signal peptidase complex catalytic subunit SEC11C	Sec11c	0	0	0
E9PY16	E9PY16		Adap1	0	0	0
[truncated: 494 more rows]
